# Supplementary material for: The global intellectual property ecosystem for insulin and its public health implications: an observational study
Source: J Pharm Policy Pract. 2016 Jul 19;10:3. doi: 10.1186/s40545-016-0072-8 (PMC4955122; doi:10.1186/s40545-016-0072-8)
Supplement: Additional file 3: — Complete dataset of issued patents and patent applications. This file has two tabs: “Post-1995” contains results of all patent searches in which the initial patent application has a priority date after 31 December 1994. “Family size comparison” analyses the number of different patent “threads” for the data in the prior tab. Patent ‘threads” are described in the text. (XLSX 876 KB) [file 40545_2016_72_MOESM3_ESM.xlsx]

## Sheet: All insulin data deduplicated
Company	Starting patent	Earliest priority	Title	Publication number	Publication date	Inventor(s)	Applicant(s)	International classification	Cooperative Patent Classification	Application number	Date of application	Projected expiration	Priority number(s)	Patents cited in the search report	Literature cited in the search report	Patents cited during examination	Literature cited during examination	Other patent citations	Other literature citations	Patents used in opposition	Literature used in opposition	Patents cited by the applicant	Literature cited by the applicant	International search citation	International search NPL citation	Supplementary international search citation	Supplementary international search NPL citation	Priority info	Priority group	Product(s)	INSULIN ASPART RECOMBINANT	INSULIN ASPART PROTAMINE RECOMBINANT+INSULIN ASPART RECOMBINANT	INSULIN DETEMIR RECOMBINANT	INSULIN GLARGINE RECOMBINANT	INSULIN GLULISINE RECOMBINANT	INSULIN LISPRO PROTAMINE RECOMBINANT+INSULIN LISPRO RECOMBINANT	INSULIN LISPRO RECOMBINANT	INSULIN RECOMBINANT HUMAN (Inhaled)
Lilly	CA2151560	1994-06-16	Insulin analog formulations	US5474978 (A)	1995-12-12	BAKAYSA DIANE Lâ€‚[US]; BREMS DAVID Nâ€‚[US]; FRANK BRUCE Hâ€‚[US]; HAVEL HENRY Aâ€‚[US]; PEKAR ALLEN Hâ€‚[US]	LILLY CO ELIâ€‚[US]	C07K14/62; A61K31/05; A61K33/30; A61K38/28; A61K45/06; A61K47/02; A61K47/10; A61P3/08; A61P3/10; A61P5/00; A61P5/48; A61P9/00; A61P13/12; A61P25/00; A61P27/02; A61K38/28; C07K14/62	A61K38/28	US19940260634	19940616	20140616	US19940260634 19940616	US3060093 (A); US4608634 (A); US5028587 (A); US5149777 (A); US5164366 (A); EP0214826 (A2); EP0375437 (A2); EP0383472 (A2); WO9007522 (A1); WO9500550 (A1)														US 08/260,634	Priority1	HUMALOG MIX25, HUMALOG MIX50, HUMALOG MIX50 PEN, HUMAJECT HUMALOG (injection), HUMAJECT HUMALOG MIX25/HUMALOG MIX25 PEN (injection), HUMAJECT HUMALOG, MIX50/HUMALOG MIX50 (injection), HUMALOG						1	1
Lilly	CA2151560	1994-06-16	Pharmaceutical compositions and solutions comprising insulin anlog complexes	TW421596 (B)	2001-02-11	BAKAYSA DIANE LEEâ€‚[US]; BREMS DAVID NETTLESHIPâ€‚[US]; FRANK BRUCE HILLâ€‚[US]; HAVEL HENRY ACKENâ€‚[US]; PEKAR ALLEN HOWARDâ€‚[US]	LILLY CO ELIâ€‚[US]	C07K14/62; A61K31/05; A61K33/30; A61K38/28; A61K45/06; A61K47/02; A61K47/10; A61P3/08; A61P3/10; A61P5/00; A61P5/48; A61P9/00; A61P13/12; A61P25/00; A61P27/02; A61K38/28; C07K14/62	A61K38/28	TW19940105767	19940624	20140624	US19940260634 19940616															US 08/260,634	Priority1	HUMALOG MIX25, HUMALOG MIX50, HUMALOG MIX50 PEN, HUMAJECT HUMALOG (injection), HUMAJECT HUMALOG MIX25/HUMALOG MIX25 PEN (injection), HUMAJECT HUMALOG, MIX50/HUMALOG MIX50 (injection), HUMALOG						1	1
Lilly	CA2151560	1994-06-16	Insulin Analog Formulations	CA2151560 (C); CA2151560 (A1)	1995-12-17	BAKAYSA DIANE LEEâ€‚[US]; BREMS DAVID NETTLESHIPâ€‚[US]; FRANK BRUCE HILLâ€‚[US]; HAVEL HENRY ACKENâ€‚[US]; PEKAR ALLEN HOWARDâ€‚[US]	LILLY CO ELIâ€‚[US]	C07K14/62; A61K31/05; A61K33/30; A61K38/28; A61K45/06; A61K47/02; A61K47/10; A61P3/08; A61P3/10; A61P5/00; A61P5/48; A61P9/00; A61P13/12; A61P25/00; A61P27/02; A61K38/28	A61K38/28	CA19952151560	19950612	20150612	US19940260634 19940616															US 08/260,634	Priority1	HUMALOG MIX25, HUMALOG MIX50, HUMALOG MIX50 PEN, HUMAJECT HUMALOG (injection), HUMAJECT HUMALOG MIX25/HUMALOG MIX25 PEN (injection), HUMAJECT HUMALOG, MIX50/HUMALOG MIX50 (injection), HUMALOG						1	1
Lilly	CA2151560	1994-06-16	HUMAN INSULIN ANALOG KOMPLEXES AND PHARMACEUTICAL COMPOSITIONS CONTAINING THEM	HUT73186 (A); HU227240 (B1)	2010-12-28	BAKAYSA DIANE LEEâ€‚[US]; BREMS DAVID NETTLESHIPâ€‚[US]; FRANK BRUCE HILLâ€‚[US]; HAVEL HENRY ACKENâ€‚[US]; PEKAR ALLEN HOWARDâ€‚[US]	LILLY CO ELIâ€‚[US]	A61K38/28; C07K14/62; A61K31/05; A61K33/30; A61K45/06; A61K47/02; A61K47/10; A61P3/08; A61P3/10; A61P5/00; A61P5/48; A61P9/00; A61P13/12; A61P25/00; A61P27/02	A61K38/28	HU19950001716	19950613	20150613	US19940260634 19940616															US 08/260,634	Priority1	HUMALOG MIX25, HUMALOG MIX50, HUMALOG MIX50 PEN, HUMAJECT HUMALOG (injection), HUMAJECT HUMALOG MIX25/HUMALOG MIX25 PEN (injection), HUMAJECT HUMALOG, MIX50/HUMALOG MIX50 (injection), HUMALOG						1	1
Lilly	CA2151560	1994-06-16	INSULIN ANALOG FORMULATIONS	RS49577 (B); YU39695 (A)	1997-08-22	BAKAYSA L D; BREMS N D; FRANK H B; HAVEL H A; PEKAR H A	LILLY CO ELIâ€‚[US]	C07K14/62; A61K31/05; A61K33/30; A61K38/28; A61K45/06; A61K47/02; A61K47/10; A61P3/08; A61P3/10; A61P5/00; A61P5/48; A61P9/00; A61P13/12; A61P25/00; A61P27/02	A61K38/28	YU19950000396	19950613	20150613	US19940260634 19940616															US 08/260,634	Priority1	HUMALOG MIX25, HUMALOG MIX50, HUMALOG MIX50 PEN, HUMAJECT HUMALOG (injection), HUMAJECT HUMALOG MIX25/HUMALOG MIX25 PEN (injection), HUMAJECT HUMALOG, MIX50/HUMALOG MIX50 (injection), HUMALOG						1	1
Lilly	CA2151560	1994-06-16	PARENTERALE PHARMAZEUTISCHE FORMULIERUNG EINES HUMANINSULINANALOGON-KOMPLEXES	ATA101695 (A); AT408720 (B)	2002-02-25		LILLY CO ELIâ€‚[US]	C07K14/62; A61K31/05; A61K33/30; A61K38/28; A61K45/06; A61K47/02; A61K47/10; A61P3/08; A61P3/10; A61P5/00; A61P5/48; A61P9/00; A61P13/12; A61P25/00; A61P27/02; A61K38/28; A61K31/05; A61K33/30; A61P5/48	A61K38/28	AT19950001016	19950614	20150614	US19940260634 19940616	EP0214826 (A2); EP0383472 (A2); EP0375437 (A2)														US 08/260,634	Priority1	HUMALOG MIX25, HUMALOG MIX50, HUMALOG MIX50 PEN, HUMAJECT HUMALOG (injection), HUMAJECT HUMALOG MIX25/HUMALOG MIX25 PEN (injection), HUMAJECT HUMALOG, MIX50/HUMALOG MIX50 (injection), HUMALOG						1	1
Lilly	CA2151560	1994-06-16	Insulin analog formulations	AU694501 (B2)	1998-07-23	BAKAYSA DIANE LEE; BREMS DAVID NETTLESHIP; FRANK BRUCE HILL; HAVEL HENRY ACKEN; PEKAR ALLEN HOWARD	LILLY CO ELI	C07K14/62; A61K31/05; A61K33/30; A61K38/28; A61K45/06; A61K47/02; A61K47/10; A61P3/08; A61P3/10; A61P5/00; A61P5/48; A61P9/00; A61P13/12; A61P25/00; A61P27/02; C07K14/62; A61K38/28	A61K38/28	AU19950021680	19950614	20150614	US19940260634 19940616	US3060093 (A); US4608634 (A); WO9500550 (A1)														US 08/260,634	Priority1	HUMALOG MIX25, HUMALOG MIX50, HUMALOG MIX50 PEN, HUMAJECT HUMALOG (injection), HUMAJECT HUMALOG MIX25/HUMALOG MIX25 PEN (injection), HUMAJECT HUMALOG, MIX50/HUMALOG MIX50 (injection), HUMALOG						1	1
Lilly	CA2151560	1994-06-16	Insulin analog formulations	AU2168095 (A)	1996-01-04	BAKAYSA DIANE LEE; BREMS DAVID NETTLESHIP; FRANK BRUCE HILL; HAVEL HENRY ACKEN; PEKAR ALLEN HOWARD	LILLY CO ELI	C07K14/62; A61K31/05; A61K33/30; A61K38/28; A61K45/06; A61K47/02; A61K47/10; A61P3/08; A61P3/10; A61P5/00; A61P5/48; A61P9/00; A61P13/12; A61P25/00; A61P27/02; C07K14/62; A61K38/28	A61K38/28	AU19950021680D	19950614	20150614	US19940260634 19940616															US 08/260,634	Priority1	HUMALOG MIX25, HUMALOG MIX50, HUMALOG MIX50 PEN, HUMAJECT HUMALOG (injection), HUMAJECT HUMALOG MIX25/HUMALOG MIX25 PEN (injection), HUMAJECT HUMALOG, MIX50/HUMALOG MIX50 (injection), HUMALOG						1	1
Lilly	CA2151560	1994-06-16	Insulinanalogonformulierungen	BE1009408 (A5)	1997-03-04	BAKAYSA DIANE LEEâ€‚[US]; BREMS DAVID NETTLESHIPâ€‚[US]; FRANK BRUCE HILLâ€‚[US]; HAVEL HENRY ACKENâ€‚[US]; PEKAR ALLEN HOWARDâ€‚[US]	LILLY CO ELIâ€‚[US]	C07K14/62; A61K31/05; A61K33/30; A61K38/28; A61K45/06; A61K47/02; A61K47/10; A61P3/08; A61P3/10; A61P5/00; A61P5/48; A61P9/00; A61P13/12; A61P25/00; A61P27/02; C07K14/62; A61K38/28	A61K38/28	BE19950000526	19950614	20150614	US19940260634 19940616	GB2114573 (A)	XP002007532; XP000306022; XP000574929													US 08/260,634	Priority1	HUMALOG MIX25, HUMALOG MIX50, HUMALOG MIX50 PEN, HUMAJECT HUMALOG (injection), HUMAJECT HUMALOG MIX25/HUMALOG MIX25 PEN (injection), HUMAJECT HUMALOG, MIX50/HUMALOG MIX50 (injection), HUMALOG						1	1
Lilly	CA2151560	1994-06-16	Insulinanalogonformulierungen	BR9502795 (A)	1996-03-12	BAKAYSA DIANE LEE; BREMS DAVID NETTLESHIP; FRANK BRUCE HILL; HAVEL HENRY ACKEN; PEKAR ALLEN HOWARD	LILLY CO ELIâ€‚[US]	C07K14/62; A61K31/05; A61K33/30; A61K38/28; A61K45/06; A61K47/02; A61K47/10; A61P3/08; A61P3/10; A61P5/00; A61P5/48; A61P9/00; A61P13/12; A61P25/00; A61P27/02; A61K38/28	A61K38/28	BR19959502795	19950614	20150614	US19940260634 19940616															US 08/260,634	Priority1	HUMALOG MIX25, HUMALOG MIX50, HUMALOG MIX50 PEN, HUMAJECT HUMALOG (injection), HUMAJECT HUMALOG MIX25/HUMALOG MIX25 PEN (injection), HUMAJECT HUMALOG, MIX50/HUMALOG MIX50 (injection), HUMALOG						1	1
Lilly	CA2151560	1994-06-16	Insulin-Analogon-Formulierungen.	CH689250 (A5)	1999-01-15	BAKAYSA DIANE LEEâ€‚[US]	LILLY CO ELIâ€‚[US]	C07K14/62; A61K31/05; A61K33/30; A61K38/28; A61K45/06; A61K47/02; A61K47/10; A61P3/08; A61P3/10; A61P5/00; A61P5/48; A61P9/00; A61P13/12; A61P25/00; A61P27/02; A61K38/28; C01G9/00; C07K14/62	A61K38/28	CH19950001763	19950614	20150614	US19940260634 19940616															US 08/260,634	Priority1	HUMALOG MIX25, HUMALOG MIX50, HUMALOG MIX50 PEN, HUMAJECT HUMALOG (injection), HUMAJECT HUMALOG MIX25/HUMALOG MIX25 PEN (injection), HUMAJECT HUMALOG, MIX50/HUMALOG MIX50 (injection), HUMALOG						1	1
Lilly	CA2151560	1994-06-16	Insulin-Analogon-Formulierungen.	CH689935 (A5)	2000-02-15	HAVEL HENRY ACKENâ€‚[US]	LILLY CO ELIâ€‚[US]	C07K14/62; A61K31/05; A61K33/30; A61K38/28; A61K45/06; A61K47/02; A61K47/10; A61P3/08; A61P3/10; A61P5/00; A61P5/48; A61P9/00; A61P13/12; A61P25/00; A61P27/02; A61K38/28; A61K31/05; A61K33/30; C07K14/62	A61K38/28	CH19980002040	19950614	20150614	US19940260634 19940616															US 08/260,634	Priority1	HUMALOG MIX25, HUMALOG MIX50, HUMALOG MIX50 PEN, HUMAJECT HUMALOG (injection), HUMAJECT HUMALOG MIX25/HUMALOG MIX25 PEN (injection), HUMAJECT HUMALOG, MIX50/HUMALOG MIX50 (injection), HUMALOG						1	1
Lilly	CA2151560	1994-06-16	Insulin analog formulations	CN1105576 (C); CN1122248 (A)	1996-05-15	BAKAYSA DIANE LEEâ€‚[US]; BREMS DAVID NETTLESHIPâ€‚[US]; FRANK BRUCE HILLâ€‚[US]	LILLY CO ELIâ€‚[US]	C07K14/62; A61K31/05; A61K33/30; A61K38/28; A61K45/06; A61K47/02; A61K47/10; A61P3/08; A61P3/10; A61P5/00; A61P5/48; A61P9/00; A61P13/12; A61P25/00; A61P27/02; A61K38/28	A61K38/28	CN1995106568	19950614	20150614	US19940260634 19940616															US 08/260,634	Priority1	HUMALOG MIX25, HUMALOG MIX50, HUMALOG MIX50 PEN, HUMAJECT HUMALOG (injection), HUMAJECT HUMALOG MIX25/HUMALOG MIX25 PEN (injection), HUMAJECT HUMALOG, MIX50/HUMALOG MIX50 (injection), HUMALOG						1	1
Lilly	CA2151560	1994-06-16	Insulinanalogonformulierungen	CO4410203 (A1)	1997-01-09	BAKAYSA DIANE Lâ€‚[US]; BREMS DAVID Nâ€‚[US]; ACKEN HAVEL HENRYâ€‚[US]; PEKAR ALLEN HOWARDâ€‚[US]	LILLY CO ELIâ€‚[US]	C07K14/62; A61K31/05; A61K33/30; A61K38/28; A61K45/06; A61K47/02; A61K47/10; A61P3/08; A61P3/10; A61P5/00; A61P5/48; A61P9/00; A61P13/12; A61P25/00; A61P27/02; A61K37/26	A61K38/28	CO19950026235	19950614	20150614	US19940260634 19940616															US 08/260,634	Priority1	HUMALOG MIX25, HUMALOG MIX50, HUMALOG MIX50 PEN, HUMAJECT HUMALOG (injection), HUMAJECT HUMALOG MIX25/HUMALOG MIX25 PEN (injection), HUMAJECT HUMALOG, MIX50/HUMALOG MIX50 (injection), HUMALOG						1	1
Lilly	CA2151560	1994-06-16	COMPLEX OF HUMAN INSULIN ANALOG AND PARENTERAL PHARMACEUTICAL COMPOSITION CONTAINING THEREOF	CZ287484 (B6); CZ9501542 (A3)	1996-02-14	BAKAYSA DIANE LEEâ€‚[US]; BREMS DAVID NETTLESHIPâ€‚[US]; FRANK BRUCE HILLâ€‚[US]; HAVEL HENRY ACKENâ€‚[US]; PEKAR ALLEN HOWARDâ€‚[US]	LILLY CO ELIâ€‚[US]	C07K14/62; A61K31/05; A61K33/30; A61K38/28; A61K45/06; A61K47/02; A61K47/10; A61P3/08; A61P3/10; A61P5/00; A61P5/48; A61P9/00; A61P13/12; A61P25/00; A61P27/02; C07K14/62; A61K38/28; A61K31/05; A61K33/30; A61K38/28	A61K38/28	CZ19950001542	19950614	20150614	US19940260634 19940616															US 08/260,634	Priority1	HUMALOG MIX25, HUMALOG MIX50, HUMALOG MIX50 PEN, HUMAJECT HUMALOG (injection), HUMAJECT HUMALOG MIX25/HUMALOG MIX25 PEN (injection), HUMAJECT HUMALOG, MIX50/HUMALOG MIX50 (injection), HUMALOG						1	1
Lilly	CA2151560	1994-06-16	Insulinanalogonformulierungen	DE19521720 (B4); DE19521720 (A1)	1995-12-21	BAKAYSA DIANE LEEâ€‚[US]; BREMS DAVID NETTLESHIPâ€‚[US]; FRANK BRUCE HILLâ€‚[US]; HAVEL HENRY ACKENâ€‚[US]; PEKAR ALLEN HOWARDâ€‚[US]	LILLY CO ELIâ€‚[US]	C07K14/62; A61K31/05; A61K33/30; A61K38/28; A61K45/06; A61K47/02; A61K47/10; A61P3/08; A61P3/10; A61P5/00; A61P5/48; A61P9/00; A61P13/12; A61P25/00; A61P27/02; A61K38/28	A61K38/28	DE1995121720	19950614	20150614	US19940260634 19940616; DE1995149877 19950614	US5164366 (A); EP0383472 (A2); EP0214826 (A2); WO9500550 (A1)														US 08/260,634	Priority1	HUMALOG MIX25, HUMALOG MIX50, HUMALOG MIX50 PEN, HUMAJECT HUMALOG (injection), HUMAJECT HUMALOG MIX25/HUMALOG MIX25 PEN (injection), HUMAJECT HUMALOG, MIX50/HUMALOG MIX50 (injection), HUMALOG						1	1
Lilly	CA2151560	1994-06-16	Insulinanalogonformulierungen	DK67795 (A); DK173015 (B1)	1995-12-17	BAKAYSA DIANE LEE; BREMS DAVIS NETTLESHIP; FRANK BRUCE HILL; HAVEL HENRY ACKEN; PEKAR ALLEN HOWARD	LILLY CO ELIâ€‚[US]	C07K14/62; A61K31/05; A61K33/30; A61K38/28; A61K45/06; A61K47/02; A61K47/10; A61P3/08; A61P3/10; A61P5/00; A61P5/48; A61P9/00; A61P13/12; A61P25/00; A61P27/02; A61K38/28	A61K38/28	DK19950000677	19950614	20150614	US19940260634 19940616															US 08/260,634	Priority1	HUMALOG MIX25, HUMALOG MIX50, HUMALOG MIX50 PEN, HUMAJECT HUMALOG (injection), HUMAJECT HUMALOG MIX25/HUMALOG MIX25 PEN (injection), HUMAJECT HUMALOG, MIX50/HUMALOG MIX50 (injection), HUMALOG						1	1
Lilly	CA2151560	1994-06-16	Insulinanalogonformulierungen	ES2091727 (A1); ES2091727 (B1)	1996-11-01	BAKAYSA DIANE LEEâ€‚[US]; BREMS DAVID Nâ€‚[US]; FRANK BRUCE HILLâ€‚[US]; HAVEL HENRY ACKENâ€‚[US]; PEKAR ALLEN HOWARDâ€‚[US]	LILLY CO ELIâ€‚[US]	C07K14/62; A61K31/05; A61K33/30; A61K38/28; A61K45/06; A61K47/02; A61K47/10; A61P3/08; A61P3/10; A61P5/00; A61P5/48; A61P9/00; A61P13/12; A61P25/00; A61P27/02; A61K38/28; C07K14/62	A61K38/28	ES19950001195	19950614	20150614	US19940260634 19940616	EP0383472 (A2); EP0214826 (A2)														US 08/260,634	Priority1	HUMALOG MIX25, HUMALOG MIX50, HUMALOG MIX50 PEN, HUMAJECT HUMALOG (injection), HUMAJECT HUMALOG MIX25/HUMALOG MIX25 PEN (injection), HUMAJECT HUMALOG, MIX50/HUMALOG MIX50 (injection), HUMALOG						1	1
Lilly	CA2151560	1994-06-16	Insulinanalogonformulierungen	FI952931 (A); FI118207 (B)	1995-12-17	BAKAYSA DIANE LEEâ€‚[US]; BREMS DAVED NETTLESHIPâ€‚[US]; FRANK BRUCE HILLâ€‚[US]; HAVEL HENRY ACKENâ€‚[US]; PEKAR ALLEN HOWARDâ€‚[US]	LILLY CO ELIâ€‚[US]	C07K14/62; A61K31/05; A61K33/30; A61K38/28; A61K45/06; A61K47/02; A61K47/10; A61P3/08; A61P3/10; A61P5/00; A61P5/48; A61P9/00; A61P13/12; A61P25/00; A61P27/02; A61K; C07K	A61K38/28	FI19950002931	19950614	20150614	US19940260634 19940616															US 08/260,634	Priority1	HUMALOG MIX25, HUMALOG MIX50, HUMALOG MIX50 PEN, HUMAJECT HUMALOG (injection), HUMAJECT HUMALOG MIX25/HUMALOG MIX25 PEN (injection), HUMAJECT HUMALOG, MIX50/HUMALOG MIX50 (injection), HUMALOG						1	1
Lilly	CA2151560	1994-06-16	Insulinanalogonformulierungen	FR2721214 (B1); FR2721214 (A1)	1995-12-22	LEE BAKAYSA DIANE; NETTLESHIP BREMS DAVID; HILL FRANK BRUCE; HAVEL HENRY; PEKAR ALLEN HOWARD	LILLY CO ELIâ€‚[US]	C07K14/62; A61K31/05; A61K33/30; A61K38/28; A61K45/06; A61K47/02; A61K47/10; A61P3/08; A61P3/10; A61P5/00; A61P5/48; A61P9/00; A61P13/12; A61P25/00; A61P27/02; A61K38/28	A61K38/28	FR19950007094	19950614	20150614	US19940260634 19940616	GB2114573 (A)	XP002007532; XP000306022; XP000574929													US 08/260,634	Priority1	HUMALOG MIX25, HUMALOG MIX50, HUMALOG MIX50 PEN, HUMAJECT HUMALOG (injection), HUMAJECT HUMALOG MIX25/HUMALOG MIX25 PEN (injection), HUMAJECT HUMALOG, MIX50/HUMALOG MIX50 (injection), HUMALOG						1	1
Lilly	CA2151560	1994-06-16	Complex of human insulin analogue, zinc ion and a phenol	GB2291427 (A); GB2291427 (B)	1996-01-24	BAKAYSA DIANE LEE; BREMS DAVID NETTLESHIP; FRANK BRUCE HILL; HAVEL HENRY ACKEN; PEKAR ALLEN HOWARD	LILLY CO ELIâ€‚[US]	C07K14/62; A61K31/05; A61K33/30; A61K38/28; A61K45/06; A61K47/02; A61K47/10; A61P3/08; A61P3/10; A61P5/00; A61P5/48; A61P9/00; A61P13/12; A61P25/00; A61P27/02; C07K14/62; A61K38/28; A61K31/05; A61K33/30; A61K38/28; C07K103/00	A61K38/28	GB19950012038	19950614	20150614	US19940260634 19940616															US 08/260,634	Priority1	HUMALOG MIX25, HUMALOG MIX50, HUMALOG MIX50 PEN, HUMAJECT HUMALOG (injection), HUMAJECT HUMALOG MIX25/HUMALOG MIX25 PEN (injection), HUMAJECT HUMALOG, MIX50/HUMALOG MIX50 (injection), HUMALOG						1	1
Lilly	CA2151560	1994-06-16	Insulin analog formulations.	GR1003004 (B); GR95100229 (A)	1996-02-29	BRUCE HILL FRANK; ALLEN HOWARD PEKAR; DIANE LEE BAKAYSA; DAVID NETTLESHIP BREMS; HENRY ACKEN HAVEL	LILLY CO ELI	C07K14/62; A61K31/05; A61K33/30; A61K38/28; A61K45/06; A61K47/02; A61K47/10; A61P3/08; A61P3/10; A61P5/00; A61P5/48; A61P9/00; A61P13/12; A61P25/00; A61P27/02; A61K38/28; C07K14/62	A61K38/28	GR19950100229	19950614	20150614	US19940260634 19940616	GB2114573 (A)	XP002007532; XP000306022; XP000574929													US 08/260,634	Priority1	HUMALOG MIX25, HUMALOG MIX50, HUMALOG MIX50 PEN, HUMAJECT HUMALOG (injection), HUMAJECT HUMALOG MIX25/HUMALOG MIX25 PEN (injection), HUMAJECT HUMALOG, MIX50/HUMALOG MIX50 (injection), HUMALOG						1	1
Lilly	CA2151560	1994-06-16	Insulin analog formulations	IE68853 (B1); IE950436 (A1)	1995-12-27	BAKAYSA DIANE LEE; BREMS DAVID NETTLESHIP; FRANK BRUCE HILL; HAVEL HENRY ACKEN; PEKAR ALLEN HOWARD	LILLY CO ELI	C07K14/62; A61K31/05; A61K33/30; A61K38/28; A61K45/06; A61K47/02; A61K47/10; A61P3/08; A61P3/10; A61P5/00; A61P5/48; A61P9/00; A61P13/12; A61P25/00; A61P27/02; A61K38/28	A61K38/28	IE19950000436	19950614	20150614	US19940260634 19940616															US 08/260,634	Priority1	HUMALOG MIX25, HUMALOG MIX50, HUMALOG MIX50 PEN, HUMAJECT HUMALOG (injection), HUMAJECT HUMALOG MIX25/HUMALOG MIX25 PEN (injection), HUMAJECT HUMALOG, MIX50/HUMALOG MIX50 (injection), HUMALOG						1	1
Lilly	CA2151560	1994-06-16	Insulin analog formulations	IL114151 (A)	2000-09-28		LILLY CO ELIâ€‚[US]	C07K14/62; A61K31/05; A61K33/30; A61K38/28; A61K45/06; A61K47/02; A61K47/10; A61P3/08; A61P3/10; A61P5/00; A61P5/48; A61P9/00; A61P13/12; A61P25/00; A61P27/02; C07K14/62; A61K38/28; A61P3/10	A61K38/28	IL19950114151	19950614	20150614	US19940260634 19940616															US 08/260,634	Priority1	HUMALOG MIX25, HUMALOG MIX50, HUMALOG MIX50 PEN, HUMAJECT HUMALOG (injection), HUMAJECT HUMALOG MIX25/HUMALOG MIX25 PEN (injection), HUMAJECT HUMALOG, MIX50/HUMALOG MIX50 (injection), HUMALOG						1	1
Lilly	CA2151560	1994-06-16	Insulinanalogonformulierungen	ITMI951278 (A1); IT1276723 (B1)	1995-12-18	BAKAYSA DIANE LEE; BREMS DAVID NETTLESHIP; FRANK BRUCE HILL; HAVEL HENRY ACKEN; PEKAR ALLEN HOWARD	LILLY CO ELIâ€‚[US]	C07K14/62; A61K31/05; A61K33/30; A61K38/28; A61K45/06; A61K47/02; A61K47/10; A61P3/08; A61P3/10; A61P5/00; A61P5/48; A61P9/00; A61P13/12; A61P25/00; A61P27/02	A61K38/28	IT1995MI01278	19950614	20150614	US19940260634 19940616															US 08/260,634	Priority1	HUMALOG MIX25, HUMALOG MIX50, HUMALOG MIX50 PEN, HUMAJECT HUMALOG (injection), HUMAJECT HUMALOG MIX25/HUMALOG MIX25 PEN (injection), HUMAJECT HUMALOG, MIX50/HUMALOG MIX50 (injection), HUMALOG						1	1
Lilly	CA2151560	1994-06-16	INSULIN ANALOGUE PREPARATION	JP3171541 (B2); JPH083067 (A)	1996-01-09	DAIAN RII BAKEISA; DEIBITSUDO NETORUSHITSUPU BURE; BURUUSU HIRU FURANKU; HENRII ATSUKEN HEIBERU; AREN HAWAADO PETSUKAA	LILLY CO ELI	C07K14/62; A61K31/05; A61K33/30; A61K38/28; A61K45/06; A61K47/02; A61K47/10; A61P3/08; A61P3/10; A61P5/00; A61P5/48; A61P9/00; A61P13/12; A61P25/00; A61P27/02; A61K45/06; A61K31/05; A61K33/30; A61K38/28	A61K38/28	JP19950147321	19950614	20150614	US19940260634 19940616															US 08/260,634	Priority1	HUMALOG MIX25, HUMALOG MIX50, HUMALOG MIX50 PEN, HUMAJECT HUMALOG (injection), HUMAJECT HUMALOG MIX25/HUMALOG MIX25 PEN (injection), HUMAJECT HUMALOG, MIX50/HUMALOG MIX50 (injection), HUMALOG						1	1
Lilly	CA2151560	1994-06-16	Insulinanalogonformulierungen	KR100382326 (B1)	2003-07-07			C07K14/62; A61K31/05; A61K33/30; A61K38/28; A61K45/06; A61K47/02; A61K47/10; A61P3/08; A61P3/10; A61P5/00; A61P5/48; A61P9/00; A61P13/12; A61P25/00; A61P27/02	A61K38/28	KR19950015782	19950614	20150614	US19940260634 19940616															US 08/260,634	Priority1	HUMALOG MIX25, HUMALOG MIX50, HUMALOG MIX50 PEN, HUMAJECT HUMALOG (injection), HUMAJECT HUMALOG MIX25/HUMALOG MIX25 PEN (injection), HUMAJECT HUMALOG, MIX50/HUMALOG MIX50 (injection), HUMALOG						1	1
Lilly	CA2151560	1994-06-16	Insulinanalogonformulierungen	LU88626 (A1)	1996-02-01	BAKAYSA DIANE LEEâ€‚[US]; BREMS DAVID NETTLESHIPâ€‚[US]; FRANK BRUCE HILLâ€‚[US]; HAVEL HENRY ACKENâ€‚[US]; PEKAR ALLEN HOWARDâ€‚[US]	LILLY CO ELIâ€‚[US]	C07K14/62; A61K31/05; A61K33/30; A61K38/28; A61K45/06; A61K47/02; A61K47/10; A61P3/08; A61P3/10; A61P5/00; A61P5/48; A61P9/00; A61P13/12; A61P25/00; A61P27/02; C07K14/62; A61K38/28	A61K38/28	LU19950088626	19950614	20150614	US19940260634 19940616															US 08/260,634	Priority1	HUMALOG MIX25, HUMALOG MIX50, HUMALOG MIX50 PEN, HUMAJECT HUMALOG (injection), HUMAJECT HUMALOG MIX25/HUMALOG MIX25 PEN (injection), HUMAJECT HUMALOG, MIX50/HUMALOG MIX50 (injection), HUMALOG						1	1
Lilly	CA2151560	1994-06-16	INSULIN ANALOG FORMULATIONS	MY115631 (A)	2003-08-30	BAKAYSA DIANE LEEâ€‚[US]; BREMS DAVID NETTLESHIPâ€‚[US]; FRANK BRUCE HILLâ€‚[US]; HAVEL HENRY ACKENâ€‚[US]; PEKAR ALLEN HOWARDâ€‚[US]	LILLY CO ELIâ€‚[US]	C07K14/62; A61K31/05; A61K33/30; A61K38/28; A61K45/06; A61K47/02; A61K47/10; A61P3/08; A61P3/10; A61P5/00; A61P5/48; A61P9/00; A61P13/12; A61P25/00; A61P27/02	A61K38/28	MY1995PI01593	19950614	20150614	US19940260634 19940616															US 08/260,634	Priority1	HUMALOG MIX25, HUMALOG MIX50, HUMALOG MIX50 PEN, HUMAJECT HUMALOG (injection), HUMAJECT HUMALOG MIX25/HUMALOG MIX25 PEN (injection), HUMAJECT HUMALOG, MIX50/HUMALOG MIX50 (injection), HUMALOG						1	1
Lilly	CA2151560	1994-06-16	Insulinanalogonformulierungen	NL1000566 (A1)	1995-12-18	BAKAYSA DIANE LEEâ€‚[US]; BREMS DAVID NETTLESHIPâ€‚[US]; FRANK BRUCE HILLâ€‚[US]; HAVEL HENRY ACKENâ€‚[US]	LILLY CO ELIâ€‚[US]	C07K14/62; A61K31/05; A61K33/30; A61K38/28; A61K45/06; A61K47/02; A61K47/10; A61P3/08; A61P3/10; A61P5/00; A61P5/48; A61P9/00; A61P13/12; A61P25/00; A61P27/02; A61K39/28; C07K14/62	A61K38/28	NL19951000566D	19950614	20150614	US19940260634 19940616															US 08/260,634	Priority1	HUMALOG MIX25, HUMALOG MIX50, HUMALOG MIX50 PEN, HUMAJECT HUMALOG (injection), HUMAJECT HUMALOG MIX25/HUMALOG MIX25 PEN (injection), HUMAJECT HUMALOG, MIX50/HUMALOG MIX50 (injection), HUMALOG						1	1
Lilly	CA2151560	1994-06-16	Insulinanalogonformulierungen	NL1000566 (C2)	1996-12-03	BAKAYSA DIANE LEEâ€‚[US]; BREMS DAVID NETTLESHIPâ€‚[US]; FRANK BRUCE HILLâ€‚[US]; HAVEL HENRY ACKENâ€‚[US]	LILLY CO ELIâ€‚[US]	C07K14/62; A61K31/05; A61K33/30; A61K38/28; A61K45/06; A61K47/02; A61K47/10; A61P3/08; A61P3/10; A61P5/00; A61P5/48; A61P9/00; A61P13/12; A61P25/00; A61P27/02; A61K39/28; C07K14/62	A61K38/28	NL19951000566	19950614	20150614	US19940260634 19940616	GB2114573 (A)	XP002007532; XP000306022; XP000574929													US 08/260,634	Priority1	HUMALOG MIX25, HUMALOG MIX50, HUMALOG MIX50 PEN, HUMAJECT HUMALOG (injection), HUMAJECT HUMALOG MIX25/HUMALOG MIX25 PEN (injection), HUMAJECT HUMALOG, MIX50/HUMALOG MIX50 (injection), HUMALOG						1	1
Lilly	CA2151560	1994-06-16	Insulinanalogonformulierungen	NO322128 (B1); NO952357 (A)	1995-12-18	BAKAYSA DIANE LEEâ€‚[US]; BREMS DAVID NETTLESHIPâ€‚[US]; FRANK BRUCE HILLâ€‚[US]; HAVEL HENRY ACKENâ€‚[US]; PEKAR ALLEN HOWARDâ€‚[US]	LILLY CO ELIâ€‚[US]	C07K14/62; A61K31/05; A61K33/30; A61K38/28; A61K45/06; A61K47/02; A61K47/10; A61P3/08; A61P3/10; A61P5/00; A61P5/48; A61P9/00; A61P13/12; A61P25/00; A61P27/02; A61K38/28; C07K14/62	A61K38/28	NO19950002357	19950614	20150614	US19940260634 19940616															US 08/260,634	Priority1	HUMALOG MIX25, HUMALOG MIX50, HUMALOG MIX50 PEN, HUMAJECT HUMALOG (injection), HUMAJECT HUMALOG MIX25/HUMALOG MIX25 PEN (injection), HUMAJECT HUMALOG, MIX50/HUMALOG MIX50 (injection), HUMALOG						1	1
Lilly	CA2151560	1994-06-16	HUMAN INSULIN ANALOG COMPLEX COMPRISING SIX MOLECULES OF ANALOG, ZINC AND A PHENOLIC DERIVATIVE	NZ272359 (A)	1996-10-28	BAKAYSA DIANE LEE; BREMS DAVID NETTLESHIP; FRANK BRUCE HILL; HAVEL HENRY ACKEN; PEKAR ALLEN HOWARD	LILLY CO ELI	C07K14/62; A61K31/05; A61K33/30; A61K38/28; A61K45/06; A61K47/02; A61K47/10; A61P3/08; A61P3/10; A61P5/00; A61P5/48; A61P9/00; A61P13/12; A61P25/00; A61P27/02; A61K38/28	A61K38/28	NZ19950272359	19950614	20150614	US19940260634 19940616															US 08/260,634	Priority1	HUMALOG MIX25, HUMALOG MIX50, HUMALOG MIX50 PEN, HUMAJECT HUMALOG (injection), HUMAJECT HUMALOG MIX25/HUMALOG MIX25 PEN (injection), HUMAJECT HUMALOG, MIX50/HUMALOG MIX50 (injection), HUMALOG						1	1
Lilly	CA2151560	1994-06-16	Insulinanalogonformulierungen	PE19496 (A1)	1996-06-01	BAKAYSA DIANE LEEâ€‚[US]; BREMS DAVID NETTLESHIPâ€‚[US]; PEKAR ALLEN HOWARDâ€‚[US]; FRANK BRUCE HILLâ€‚[US]; HAVEL HENRY ACKENâ€‚[US]	LILLY CO ELIâ€‚[US]	A61K38/28; C07K14/62; A61K31/05; A61K33/30; A61K45/06; A61K47/02; A61K47/10; A61P3/08; A61P3/10; A61P5/00; A61P5/48; A61P9/00; A61P13/12; A61P25/00; A61P27/02	A61K38/28	PE19950271263	19950614	20150614	US19940260634 19940616															US 08/260,634	Priority1	HUMALOG MIX25, HUMALOG MIX50, HUMALOG MIX50 PEN, HUMAJECT HUMALOG (injection), HUMAJECT HUMALOG MIX25/HUMALOG MIX25 PEN (injection), HUMAJECT HUMALOG, MIX50/HUMALOG MIX50 (injection), HUMALOG						1	1
Lilly	CA2151560	1994-06-16	HUMAN INSULIN ANALOGUE COMPLEX AND PHARMACEUTIC PREPARATION CONTAINING SUCH COMPLEX	PL309098 (A1); PL181310 (B1)	1995-12-27	BAKAYSA DIANE LEEâ€‚[US]; BREMS DAVID NETTLESHIPâ€‚[US]; FRANK BRUCE HILLâ€‚[US]; HAVEL HENRY ACKENâ€‚[US]; PEKAR ALLEN HOWARDâ€‚[US]	LILLY CO ELIâ€‚[US]	C07K14/62; A61K31/05; A61K33/30; A61K38/28; A61K45/06; A61K47/02; A61K47/10; A61P3/08; A61P3/10; A61P5/00; A61P5/48; A61P9/00; A61P13/12; A61P25/00; A61P27/02; C07K14/62; A61K38/28	A61K38/28	PL19950309098	19950614	20150614	US19940260634 19940616															US 08/260,634	Priority1	HUMALOG MIX25, HUMALOG MIX50, HUMALOG MIX50 PEN, HUMAJECT HUMALOG (injection), HUMAJECT HUMALOG MIX25/HUMALOG MIX25 PEN (injection), HUMAJECT HUMALOG, MIX50/HUMALOG MIX50 (injection), HUMALOG						1	1
Lilly	CA2151560	1994-06-16	Insulinanalogonformulierungen	PT101722 (A); PT101722 (B)	1995-12-29	FRANK BRUCE HILLâ€‚[US]; BREMS DAVID NETTLESHIPâ€‚[US]; BAKAYSA DIANE LEEâ€‚[US]; HAVEL HENRY ACKENâ€‚[US]; PEKAR ALLEN HOWARDâ€‚[US]	LILLY CO ELIâ€‚[US]	C07K14/62; A61K31/05; A61K33/30; A61K38/28; A61K45/06; A61K47/02; A61K47/10; A61P3/08; A61P3/10; A61P5/00; A61P5/48; A61P9/00; A61P13/12; A61P25/00; A61P27/02; A61K38/28	A61K38/28	PT19950101722	19950614	20150614	US19940260634 19940616															US 08/260,634	Priority1	HUMALOG MIX25, HUMALOG MIX50, HUMALOG MIX50 PEN, HUMAJECT HUMALOG (injection), HUMAJECT HUMALOG MIX25/HUMALOG MIX25 PEN (injection), HUMAJECT HUMALOG, MIX50/HUMALOG MIX50 (injection), HUMALOG						1	1
Lilly	CA2151560	1994-06-16	HUMAN INSULIN-LIKE COMPOUNDS AND PARENTERAL PHARMACEUTICAL FORMULATIONS THEREOF	RO113530 (B1)	1998-08-28	BAKAYSA DIANE LEEâ€‚[US]; BREMS DAVID NETTLESHIPâ€‚[US]; FRANK BRUCE HILLâ€‚[US]; HAVEL HENRY ACKENâ€‚[US]; PEKAR ALLEN HOWARDâ€‚[US]	LILLY CO ELIâ€‚[US]	C07K14/62; A61K31/05; A61K33/30; A61K38/28; A61K45/06; A61K47/02; A61K47/10; A61P3/08; A61P3/10; A61P5/00; A61P5/48; A61P9/00; A61P13/12; A61P25/00; A61P27/02; A61K38/28	A61K38/28	RO19950001140	19950614	20150614	US19940260634 19940616															US 08/260,634	Priority1	HUMALOG MIX25, HUMALOG MIX50, HUMALOG MIX50 PEN, HUMAJECT HUMALOG (injection), HUMAJECT HUMALOG MIX25/HUMALOG MIX25 PEN (injection), HUMAJECT HUMALOG, MIX50/HUMALOG MIX50 (injection), HUMALOG						1	1
Lilly	CA2151560	1994-06-16	COMPLEX CONTAINING HUMAN INSULIN ANALOG AND PHARMACEUTICAL COMPOSITION BASED ON THEREOF	RU95110109 (A); RU2152399 (C2)	2000-07-10	BAKAJSA DIANA LIâ€‚[US]; BREHMS DEHVID NETTLSHIPâ€‚[US]; FRENK BRJUS KHILLâ€‚[US]; KHEHVEL GENRI AKENâ€‚[US]; PEKER ALLEN GOVARDâ€‚[US]	LILLY CO ELIâ€‚[US]	C07K14/62; A61K31/05; A61K33/30; A61K38/28; A61K45/06; A61K47/02; A61K47/10; A61P3/08; A61P3/10; A61P5/00; A61P5/48; A61P9/00; A61P13/12; A61P25/00; A61P27/02; C07K14/62; A61K38/28; A61P3/10	A61K38/28	RU19950110109	19950614	20150614	US19940260634 19940616															US 08/260,634	Priority1	HUMALOG MIX25, HUMALOG MIX50, HUMALOG MIX50 PEN, HUMAJECT HUMALOG (injection), HUMAJECT HUMALOG MIX25/HUMALOG MIX25 PEN (injection), HUMAJECT HUMALOG, MIX50/HUMALOG MIX50 (injection), HUMALOG						1	1
Lilly	CA2151560	1994-06-16	Insulinanalogonformulierungen	SE9502167 (L); SE509052 (C2)	1998-11-30	BAKAYSA DIANE LEE; BREMS DAVID NETTLESHIP; FRANK BRUCE HILL; HAVEL HENRY ACKEN; PEKAR ALLEN HOWARD	LILLY CO ELIâ€‚[US]	C07K14/62; A61K31/05; A61K33/30; A61K38/28; A61K45/06; A61K47/02; A61K47/10; A61P3/08; A61P3/10; A61P5/00; A61P5/48; A61P9/00; A61P13/12; A61P25/00; A61P27/02; A61K38/28	A61K38/28	SE19950002167	19950614	20150614	US19940260634 19940616															US 08/260,634	Priority1	HUMALOG MIX25, HUMALOG MIX50, HUMALOG MIX50 PEN, HUMAJECT HUMALOG (injection), HUMAJECT HUMALOG MIX25/HUMALOG MIX25 PEN (injection), HUMAJECT HUMALOG, MIX50/HUMALOG MIX50 (injection), HUMALOG						1	1
Lilly	CA2151560	1994-06-16	INSULIN ANALOG FORMULATIONS.	SI9500200 (A)	1996-02-29	BAKAYSA L DIANEâ€‚[US]; BREMS N DAVIDâ€‚[US]; FRANK H BRUCE; HAVEL A HENRYâ€‚[US]; PEKAR H ALLEN	LILLY CO ELIâ€‚[US]	C07K14/62; A61K31/05; A61K33/30; A61K38/28; A61K45/06; A61K47/02; A61K47/10; A61P3/08; A61P3/10; A61P5/00; A61P5/48; A61P9/00; A61P13/12; A61P25/00; A61P27/02; A61K38/28; A61K47/10; C07K14/62; C07K14/625	A61K38/28	SI19950000200	19950614	20150614	US19940260634 19940616															US 08/260,634	Priority1	HUMALOG MIX25, HUMALOG MIX50, HUMALOG MIX50 PEN, HUMAJECT HUMALOG (injection), HUMAJECT HUMALOG MIX25/HUMALOG MIX25 PEN (injection), HUMAJECT HUMALOG, MIX50/HUMALOG MIX50 (injection), HUMALOG						1	1
Lilly	CA2151560	1994-06-16	Insulin analog formulations.	ZA9504943 (A)	1997-09-14	BAKAYSA DIANE LEE; BREMS DAVID NETTLESHIP; FRANK BRUCE HILL; HAVEL HENRY ACKEN; PEKAR ALLEN HOWARD	LILLY CO ELI	C07K14/62; A61K31/05; A61K33/30; A61K38/28; A61K45/06; A61K47/02; A61K47/10; A61P3/08; A61P3/10; A61P5/00; A61P5/48; A61P9/00; A61P13/12; A61P25/00; A61P27/02; A61K; C07K	A61K38/28	ZA19950004943	19950614	20150614	US19940260634 19940616															US 08/260,634	Priority1	HUMALOG MIX25, HUMALOG MIX50, HUMALOG MIX50 PEN, HUMAJECT HUMALOG (injection), HUMAJECT HUMALOG MIX25/HUMALOG MIX25 PEN (injection), HUMAJECT HUMALOG, MIX50/HUMALOG MIX50 (injection), HUMALOG						1	1
Lilly	CA2151560	1994-06-16	Insulinanalogonformulierungen	FR2741078 (A1); FR2741078 (B1)	1997-05-16	BAKAYSA DIANE LEE; BREMS DAVID NETTLESHIP; FRANK BRUCE HILL; HAVEL HENRY ACKEN; PEKAR ALLEN HOWARD	LILLY CO ELIâ€‚[US]	C07K14/62; A61K31/05; A61K33/30; A61K38/28; A61K45/06; A61K47/02; A61K47/10; A61P3/08; A61P3/10; A61P5/00; A61P5/48; A61P9/00; A61P13/12; A61P25/00; A61P27/02; C07K14/62; A61K38/28; C07C39/04; C07C39/07	A61K38/28	FR19970000156	19970109	20170109	US19940260634 19940616	GB2114573 (A)	XP002007532; XP000306022; XP000574929													US 08/260,634	Priority1	HUMALOG MIX25, HUMALOG MIX50, HUMALOG MIX50 PEN, HUMAJECT HUMALOG (injection), HUMAJECT HUMALOG MIX25/HUMALOG MIX25 PEN (injection), HUMAJECT HUMALOG, MIX50/HUMALOG MIX50 (injection), HUMALOG						1	1
Lilly	CA2151560	1994-06-16	Insulin analog formulations	AU731636 (B2); AU731636 (C)	2001-04-05	BAKAYSA DIANE LEE; BREMS DAVID NETTLESHIP; FRANK BRUCE HILL; HAVEL HENRY ACKEN; PEKAR ALLEN HOWARD	LILLY CO ELI	A61K38/28; C07K14/62; A61K38/28; C07K14/62		AU19980089283	19981013	20181013	AU19980089283 19981013; AU19950021680 19950614															US 08/260,634	Priority1	HUMALOG MIX25, HUMALOG MIX50, HUMALOG MIX50 PEN, HUMAJECT HUMALOG (injection), HUMAJECT HUMALOG MIX25/HUMALOG MIX25 PEN (injection), HUMAJECT HUMALOG, MIX50/HUMALOG MIX50 (injection), HUMALOG						1	1
Lilly	CA2151560	1994-06-16	Insulin analog formulations	AU8928398 (A)	1998-12-10	BAKAYSA DIANE LEE; BREMS DAVID NETTLESHIP; FRANK BRUCE HILL; HAVEL HENRY ACKEN; PEKAR ALLEN HOWARD	LILLY CO ELI	A61K38/28; C07K14/62; A61K38/28; C07K14/62		AU19980089283D	19981013	20181013	AU19980089283 19981013; US19940260634 19940616; AU19950021680 19950614															US 08/260,634	Priority1	HUMALOG MIX25, HUMALOG MIX50, HUMALOG MIX50 PEN, HUMAJECT HUMALOG (injection), HUMAJECT HUMALOG MIX25/HUMALOG MIX25 PEN (injection), HUMAJECT HUMALOG, MIX50/HUMALOG MIX50 (injection), HUMALOG						1	1
Lilly	CA2151560	1994-06-16	Insulin analog formulations	HK1015138 (A1)	2000-07-14	BAKAYSA DIANE LEE; BREMS DAVID NETTLESHIP; FRANK BRUCE HILL; HAVEL HENRY ACKEN; PEKAR ALLEN HOWARD	LILLY CO ELIâ€‚[US]	C07K14/62; A61K31/05; A61K33/30; A61K38/28; A61K45/06; A61K47/02; A61K47/10; A61P3/08; A61P3/10; A61P5/00; A61P5/48; A61P9/00; A61P13/12; A61P25/00; A61P27/02; C07K; A61K	A61K38/28	HK19980115200	19981223	20181223	US19940260634 19940616															US 08/260,634	Priority1	HUMALOG MIX25, HUMALOG MIX50, HUMALOG MIX50 PEN, HUMAJECT HUMALOG (injection), HUMAJECT HUMALOG MIX25/HUMALOG MIX25 PEN (injection), HUMAJECT HUMALOG, MIX50/HUMALOG MIX50 (injection), HUMALOG						1	1
Lilly	CA2151560	1994-06-16	INSULIN-ANALOGOUS COMPOUND COMPLEX	JP2001199899 (A)	2001-07-24	BAKAYSA DIANE L; BREMS DAVID N; FRANK BRUCE H; HAVEL HENRY A; PEKAR ALLEN H	LILLY CO ELI	C07K14/62; A61K31/05; A61K33/30; A61K38/28; A61K45/06; A61K47/02; A61K47/10; A61P3/08; A61P3/10; A61P5/00; A61P5/48; A61P9/00; A61P13/12; A61P25/00; A61P27/02; A61K38/28; A61K47/02; A61K47/10; A61P3/10; A61P9/00; A61P13/12; A61P25/00; A61P27/02	A61K38/28	JP20010010342	20010118	20210118	US19940260634 19940616															US 08/260,634	Priority1	HUMALOG MIX25, HUMALOG MIX50, HUMALOG MIX50 PEN, HUMAJECT HUMALOG (injection), HUMAJECT HUMALOG MIX25/HUMALOG MIX25 PEN (injection), HUMAJECT HUMALOG, MIX50/HUMALOG MIX50 (injection), HUMALOG						1	1
Lilly	CA2151564	1994-06-16	Monomeric insulin analog formulations	US5461031 (A)	1995-10-24	DE FELIPPIS MICHAEL Râ€‚[US]	LILLY CO ELIâ€‚[US]	A61K38/16; A61K31/05; A61K33/30; A61K38/28; A61P3/08; A61P3/10; A61P5/48; C07K14/62; A61K47/00; A61K38/28; C07K14/62	A61K38/28; A61K38/28; A61K2300/00	US19940260633	19940616	20140616	US19940260633 19940616	US2538018 (A); US2801953 (A); US2849370 (A); US3060093 (A); US3868358 (A); US5028587 (A); US5149777 (A); US5164366 (A); DK889769 (A); EP0214826 (A2); RO123703 (A); WO9500550 (A1)														US 08/260,634	Priority1	HUMALOG MIX25, HUMALOG MIX50, HUMALOG MIX50 PEN, HUMAJECT HUMALOG (injection), HUMAJECT HUMALOG MIX25/HUMALOG MIX25 PEN (injection), HUMAJECT HUMALOG, MIX50/HUMALOG MIX50 (injection), HUMALOG						1	1
Lilly	CA2151564	1994-06-16	Monomeric insulin analog formulations	US5650486 (A)	1997-07-22	DE FELIPPIS MICHAEL Râ€‚[US]	LILLY CO ELIâ€‚[US]	A61K38/16; A61K31/05; A61K33/30; A61K38/28; A61P3/08; A61P3/10; A61P5/48; C07K14/62; A61K47/00; C07K14/625; C07K14/62	A61K38/28; A61K38/28; A61K2300/00	US19950458150	19950601	20150601	US19950458150 19950601; US19940260633 19940616	US2538018 (A); US2801953 (A); US2849370 (A); US3060093 (A); US3868358 (A); US5028587 (A); US5149777 (A); US5164366 (A); US5461031 (A); US5474978 (A); US5547930 (A); DK889769 (A); EP0214826 (A2); EP0375437 (A2); EP0383472 (A2); RO123703 (A); WO9500550 (A1)														US 08/260,634	Priority1	HUMALOG MIX25, HUMALOG MIX50, HUMALOG MIX50 PEN, HUMAJECT HUMALOG (injection), HUMAJECT HUMALOG MIX25/HUMALOG MIX25 PEN (injection), HUMAJECT HUMALOG, MIX50/HUMALOG MIX50 (injection), HUMALOG						1	1
Lilly	CA2151564	1994-06-16	Monomeric insulin analog formulations	US5747642 (A)	1998-05-05	DE FELIPPIS MICHAEL Râ€‚[US]	LILLY CO ELIâ€‚[US]	A61K38/16; A61K31/05; A61K33/30; A61K38/28; A61P3/08; A61P3/10; A61P5/48; C07K14/62; A61K47/00; C07K14/62	A61K38/28; A61K38/28; A61K2300/00	US19950458151	19950601	20150601	US19940260633 19940616; US19950458151 19950601	US2538018 (A); US2801953 (A); US2849370 (A); US3060093 (A); US3868358 (A); US5028587 (A); US5149777 (A); US5164366 (A); US5461031 (A); US5514646 (A); US5547930 (A); DK889769 (A); EP0214826 (A2); EP0375437 (A2); EP0383472 (A2); RO123703 (A); WO9500550 (A1)														US 08/260,634	Priority1	HUMALOG MIX25, HUMALOG MIX50, HUMALOG MIX50 PEN, HUMAJECT HUMALOG (injection), HUMAJECT HUMALOG MIX25/HUMALOG MIX25 PEN (injection), HUMAJECT HUMALOG, MIX50/HUMALOG MIX50 (injection), HUMALOG						1	1
Lilly	CA2151564	1994-06-16	MONOMERIC INSULIN ANALOG FORMULATIONS	CA2151564 (A1); CA2151564 (C)	1995-12-17	DE FELIPPIS MICHAEL ROSARIOâ€‚[US]	LILLY CO ELIâ€‚[US]	A61K38/16; A61K31/05; A61K33/30; A61K38/28; A61P3/08; A61P3/10; A61P5/48; C07K14/62; A61K47/00; C07K14/62; A61K38/28	A61K38/28; A61K38/28; A61K2300/00	CA19952151564	19950612	20150612	US19940260633 19940616															US 08/260,634	Priority1	HUMALOG MIX25, HUMALOG MIX50, HUMALOG MIX50 PEN, HUMAJECT HUMALOG (injection), HUMAJECT HUMALOG MIX25/HUMALOG MIX25 PEN (injection), HUMAJECT HUMALOG, MIX50/HUMALOG MIX50 (injection), HUMALOG						1	1
Lilly	CA2151564	1994-06-16	INSULIN ANALOG PROTAMINE COMPLEXES, PHARMACEUTICAL COMPOSITIONS CONTAINING THEM, AND PROCESS FOR PRODUCING THEM	HU218943 (B); HUT71908 (A)	2001-01-29	DE FELIPPIS MICHAEL ROSARIOâ€‚[US]	LILLY CO ELIâ€‚[US]	A61K38/16; A61K31/05; A61K33/30; A61K38/28; A61P3/08; A61P3/10; A61P5/48; C07K14/62; A61K47/00; A61K38/28	A61K38/28; A61K38/28; A61K2300/00	HU19950001717	19950613	20150613	US19940260633 19940616															US 08/260,634	Priority1	HUMALOG MIX25, HUMALOG MIX50, HUMALOG MIX50 PEN, HUMAJECT HUMALOG (injection), HUMAJECT HUMALOG MIX25/HUMALOG MIX25 PEN (injection), HUMAJECT HUMALOG, MIX50/HUMALOG MIX50 (injection), HUMALOG						1	1
Lilly	CA2151564	1994-06-16	Monomeric insulin analog formulations	YU39795 (A)	1998-05-15	ROSARIO DE FELIPPIS M	LILLY CO ELIâ€‚[US]	A61K38/16; A61K31/05; A61K33/30; A61K38/28; A61P3/08; A61P3/10; A61P5/48; C07K14/62; A61K47/00	A61K38/28; A61K38/28; A61K2300/00	YU19950000397	19950613	20150613	US19940260633 19940616															US 08/260,634	Priority1	HUMALOG MIX25, HUMALOG MIX50, HUMALOG MIX50 PEN, HUMAJECT HUMALOG (injection), HUMAJECT HUMALOG MIX25/HUMALOG MIX25 PEN (injection), HUMAJECT HUMALOG, MIX50/HUMALOG MIX50 (injection), HUMALOG						1	1
Lilly	CA2151564	1994-06-16	Monomeric insulin analog formulations	AT408611 (B); ATA101795 (A)	2002-01-25		LILLY CO ELIâ€‚[US]	A61K38/16; A61K31/05; A61K33/30; A61K38/28; A61P3/08; A61P3/10; A61P5/48; C07K14/62; A61K47/00; A61K38/28; A61K31/05; A61K33/30; A61K38/16; A61P5/48	A61K38/28; A61K38/28; A61K2300/00	AT19950001017	19950614	20150614	US19940260633 19940616	EP0214826 (A2); EP0383472 (A2); EP0375437 (A2)														US 08/260,634	Priority1	HUMALOG MIX25, HUMALOG MIX50, HUMALOG MIX50 PEN, HUMAJECT HUMALOG (injection), HUMAJECT HUMALOG MIX25/HUMALOG MIX25 PEN (injection), HUMAJECT HUMALOG, MIX50/HUMALOG MIX50 (injection), HUMALOG						1	1
Lilly	CA2151564	1994-06-16	Monomeric insulin analog formulations	AU711428 (B2)	1999-10-14	FELIPPIS MICHAEL ROSARIO DE	LILLY CO ELI	A61K38/28; C07K1/32; C07K14/62; C07K14/62; A61K38/28; C07K1/32		AU19950021682	19950614	20150614	AU20000010083 20000113; US19940260633 19940616	AU6995794 (A)														US 08/260,634	Priority1	HUMALOG MIX25, HUMALOG MIX50, HUMALOG MIX50 PEN, HUMAJECT HUMALOG (injection), HUMAJECT HUMALOG MIX25/HUMALOG MIX25 PEN (injection), HUMAJECT HUMALOG, MIX50/HUMALOG MIX50 (injection), HUMALOG						1	1
Lilly	CA2151564	1994-06-16	Monomeric insulin analog formulations	AU2168295 (A)	1996-01-04	FELIPPIS MICHAEL ROSARIO DE	LILLY CO ELI	A61K38/16; A61K31/05; A61K33/30; A61K38/28; A61P3/08; A61P3/10; A61P5/48; C07K14/62; A61K47/00; C07K14/62; A61K38/28; C07K1/32	A61K38/28; A61K38/28; A61K2300/00	AU19950021682D	19950614	20150614	US19940260633 19940616															US 08/260,634	Priority1	HUMALOG MIX25, HUMALOG MIX50, HUMALOG MIX50 PEN, HUMAJECT HUMALOG (injection), HUMAJECT HUMALOG MIX25/HUMALOG MIX25 PEN (injection), HUMAJECT HUMALOG, MIX50/HUMALOG MIX50 (injection), HUMALOG						1	1
Lilly	CA2151564	1994-06-16	Monomeric insulin analog formulations	BE1009409 (A5)	1997-03-04	MICHAEL ROSARIO DE FELIPPISâ€‚[US]	LILLY CO ELIâ€‚[US]	A61K38/16; A61K31/05; A61K33/30; A61K38/28; A61P3/08; A61P3/10; A61P5/48; C07K14/62; A61K47/00; C07K14/62; A61K38/28	A61K38/28; A61K38/28; A61K2300/00	BE19950000527	19950614	20150614	US19940260633 19940616	US2538018 (A); EP0291863 (A2); WO9500550 (A1)	XP002007532; XP000306022													US 08/260,634	Priority1	HUMALOG MIX25, HUMALOG MIX50, HUMALOG MIX50 PEN, HUMAJECT HUMALOG (injection), HUMAJECT HUMALOG MIX25/HUMALOG MIX25 PEN (injection), HUMAJECT HUMALOG, MIX50/HUMALOG MIX50 (injection), HUMALOG						1	1
Lilly	CA2151564	1994-06-16	Monomeric insulin analog formulations	BR9502797 (A)	1996-03-12	DE FELIPPIS MICHAEL ROSARIO	LILLY CO ELIâ€‚[US]	A61K38/16; A61K31/05; A61K33/30; A61K38/28; A61P3/08; A61P3/10; A61P5/48; C07K14/62; A61K47/00; A61K38/28	A61K38/28; A61K38/28; A61K2300/00	BR19959502797	19950614	20150614	US19940260633 19940616															US 08/260,634	Priority1	HUMALOG MIX25, HUMALOG MIX50, HUMALOG MIX50 PEN, HUMAJECT HUMALOG (injection), HUMAJECT HUMALOG MIX25/HUMALOG MIX25 PEN (injection), HUMAJECT HUMALOG, MIX50/HUMALOG MIX50 (injection), HUMALOG						1	1
Lilly	CA2151564	1994-06-16	Monomeric insulin analog formulations	CH689934 (A5)	2000-02-15	DE FILIPPIS MICHAEL ROSARIOâ€‚[US]	LILLY CO ELIâ€‚[US]	A61K38/16; A61K31/05; A61K33/30; A61K38/28; A61P3/08; A61P3/10; A61P5/48; C07K14/62; A61K47/00; A61K38/28; A61K31/05; A61K33/30; C07K14/62	A61K38/28; A61K38/28; A61K2300/00	CH19950001764	19950614	20150614	US19940260633 19940616															US 08/260,634	Priority1	HUMALOG MIX25, HUMALOG MIX50, HUMALOG MIX50 PEN, HUMAJECT HUMALOG (injection), HUMAJECT HUMALOG MIX25/HUMALOG MIX25 PEN (injection), HUMAJECT HUMALOG, MIX50/HUMALOG MIX50 (injection), HUMALOG						1	1
Lilly	CA2151564	1994-06-16	Monomeric insulin analog formulations	CH693019 (A5)	2003-01-31	FILIPPIS MICHAEL ROSARIO DEâ€‚[US]	LILLY CO ELIâ€‚[US]	A61K38/16; A61K31/05; A61K33/30; A61K38/28; A61P3/08; A61P3/10; A61P5/48; C07K14/62; A61K47/00; A61K38/28; A61P5/48; C07K14/62	A61K38/28; A61K38/28; A61K2300/00	CH19990002083	19950614	20150614	US19940260633 19940616															US 08/260,634	Priority1	HUMALOG MIX25, HUMALOG MIX50, HUMALOG MIX50 PEN, HUMAJECT HUMALOG (injection), HUMAJECT HUMALOG MIX25/HUMALOG MIX25 PEN (injection), HUMAJECT HUMALOG, MIX50/HUMALOG MIX50 (injection), HUMALOG						1	1
Lilly	CA2151564	1994-06-16	Monomeric insulin analog formulations	CN1145641 (C); CN1116629 (A)	1996-02-14	FELIPPIS MICHAEL R DEâ€‚[US]	LILLY CO ELIâ€‚[US]	A61K38/16; A61K31/05; A61K33/30; A61K38/28; A61P3/08; A61P3/10; A61P5/48; C07K14/62; A61K47/00; C07K14/62; A61K38/28	A61K38/28; A61K38/28; A61K2300/00	CN1995106567	19950614	20150614	US19940260633 19940616															US 08/260,634	Priority1	HUMALOG MIX25, HUMALOG MIX50, HUMALOG MIX50 PEN, HUMAJECT HUMALOG (injection), HUMAJECT HUMALOG MIX25/HUMALOG MIX25 PEN (injection), HUMAJECT HUMALOG, MIX50/HUMALOG MIX50 (injection), HUMALOG						1	1
Lilly	CA2151564	1994-06-16	Monomeric insulin analog formulations	CO4410204 (A1)	1997-01-09	DE FELIPPIS MICHAEL Râ€‚[US]	LILLY CO ELIâ€‚[US]	A61K38/16; A61K31/05; A61K33/30; A61K38/28; A61P3/08; A61P3/10; A61P5/48; C07K14/62; A61K47/00; A61K37/26	A61K38/28; A61K38/28; A61K2300/00	CO19950026236	19950614	20150614	US19940260633 19940616															US 08/260,634	Priority1	HUMALOG MIX25, HUMALOG MIX50, HUMALOG MIX50 PEN, HUMAJECT HUMALOG (injection), HUMAJECT HUMALOG MIX25/HUMALOG MIX25 PEN (injection), HUMAJECT HUMALOG, MIX50/HUMALOG MIX50 (injection), HUMALOG						1	1
Lilly	CA2151564	1994-06-16	INSULIN ANALOGOUS PROTAMINE COMPLEX, PROCESS OF ITS PREPARATION AND PARENTERAL PHARMACEUTICAL COMPOSITION CONTAINING THEREOF	CZ9501543 (A3); CZ294556 (B6)	1996-02-14	DE FELIPPIS MICHAEL ROSARIOâ€‚[US]	LILLY CO ELIâ€‚[US]	A61K38/16; A61K31/05; A61K33/30; A61K38/28; A61P3/08; A61P3/10; A61P5/48; C07K14/62; A61K47/00; C07K14/62; A61K38/28; A61K31/05; A61K33/30; A61K38/28	A61K38/28; A61K38/28; A61K2300/00	CZ19950001543	19950614	20150614	US19940260633 19940616															US 08/260,634	Priority1	HUMALOG MIX25, HUMALOG MIX50, HUMALOG MIX50 PEN, HUMAJECT HUMALOG (injection), HUMAJECT HUMALOG MIX25/HUMALOG MIX25 PEN (injection), HUMAJECT HUMALOG, MIX50/HUMALOG MIX50 (injection), HUMALOG						1	1
Lilly	CA2151564	1994-06-16	Monomeric insulin analog formulations	DE19521753 (A1); DE19521753 (B4)	1995-12-21	FELIPPIS MICHAEL ROSARIO DEâ€‚[US]	LILLY CO ELIâ€‚[US]	A61K38/16; A61K31/05; A61K33/30; A61K38/28; A61P3/08; A61P3/10; A61P5/48; C07K14/62; A61K47/00; A61K38/28	A61K38/28; A61K38/28; A61K2300/00	DE1995121753	19950614	20150614	US19940260633 19940616	DE3327709 (A1); DE3326473 (A1); US2538018 (A); EP0383472 (A2); EP0214826 (A2); WO9500550 (A1); WO9007522 (A1); WO8806599 (A1); WO8605497 (A1)														US 08/260,634	Priority1	HUMALOG MIX25, HUMALOG MIX50, HUMALOG MIX50 PEN, HUMAJECT HUMALOG (injection), HUMAJECT HUMALOG MIX25/HUMALOG MIX25 PEN (injection), HUMAJECT HUMALOG, MIX50/HUMALOG MIX50 (injection), HUMALOG						1	1
Lilly	CA2151564	1994-06-16	Monomeric insulin analog formulations	DK67695 (A); DK176213 (B1)	1995-12-17	FELIPPIS MICHAEL ROSARIO DE	LILLY CO ELIâ€‚[US]	A61K38/16; A61K31/05; A61K33/30; A61K38/28; A61P3/08; A61P3/10; A61P5/48; C07K14/62; A61K47/00; A61K38/28	A61K38/28; A61K38/28; A61K2300/00	DK19950000676	19950614	20150614	US19940260633 19940616															US 08/260,634	Priority1	HUMALOG MIX25, HUMALOG MIX50, HUMALOG MIX50 PEN, HUMAJECT HUMALOG (injection), HUMAJECT HUMALOG MIX25/HUMALOG MIX25 PEN (injection), HUMAJECT HUMALOG, MIX50/HUMALOG MIX50 (injection), HUMALOG						1	1
Lilly	CA2151564	1994-06-16	Monomeric insulin analog formulations	ES2091728 (B1); ES2091728 (A1)	1996-11-01	DE FELIPPIS MICHAEL Râ€‚[US]	LILLY CO ELIâ€‚[US]	A61K38/16; A61K31/05; A61K33/30; A61K38/28; A61P3/08; A61P3/10; A61P5/48; C07K14/62; A61K47/00; A61K38/28; C07K14/62	A61K38/28; A61K38/28; A61K2300/00	ES19950001196	19950614	20150614	US19940260633 19940616	US3868358 (A)														US 08/260,634	Priority1	HUMALOG MIX25, HUMALOG MIX50, HUMALOG MIX50 PEN, HUMAJECT HUMALOG (injection), HUMAJECT HUMALOG MIX25/HUMALOG MIX25 PEN (injection), HUMAJECT HUMALOG, MIX50/HUMALOG MIX50 (injection), HUMALOG						1	1
Lilly	CA2151564	1994-06-16	Monomeric insulin analogue formulations.	ES2155752 (B1); ES2155752 (A1)	2001-05-16	DE FELIPPIS MICHAEL Râ€‚[US]	LILLY CO ELIâ€‚[US]	A61K38/28; C07K14/62; A61K38/28; C07K14/62		ES19980002174	19950614	20150614	US19940260633 19940616; ES19950001196 19950614	US3868358 (A)														US 08/260,634	Priority1	HUMALOG MIX25, HUMALOG MIX50, HUMALOG MIX50 PEN, HUMAJECT HUMALOG (injection), HUMAJECT HUMALOG MIX25/HUMALOG MIX25 PEN (injection), HUMAJECT HUMALOG, MIX50/HUMALOG MIX50 (injection), HUMALOG						1	1
Lilly	CA2151564	1994-06-16	Monomeric insulin analog formulations	FI118208 (B); FI952932 (A)	1995-12-17	DE FELIPPIS MICHAEL ROSARIOâ€‚[US]	LILLY CO ELIâ€‚[US]	A61K38/16; A61K31/05; A61K33/30; A61K38/28; A61P3/08; A61P3/10; A61P5/48; C07K14/62; A61K47/00; A61K; C07K	A61K38/28; A61K38/28; A61K2300/00	FI19950002932	19950614	20150614	US19940260633 19940616															US 08/260,634	Priority1	HUMALOG MIX25, HUMALOG MIX50, HUMALOG MIX50 PEN, HUMAJECT HUMALOG (injection), HUMAJECT HUMALOG MIX25/HUMALOG MIX25 PEN (injection), HUMAJECT HUMALOG, MIX50/HUMALOG MIX50 (injection), HUMALOG						1	1
Lilly	CA2151564	1994-06-16	Monomeric insulin analog formulations	FR2721215 (A1); FR2721215 (B1)	1995-12-22	DE FELIPPIS MICHAEL ROSARIO	LILLY CO ELIâ€‚[US]	A61K38/16; A61K31/05; A61K33/30; A61K38/28; A61P3/08; A61P3/10; A61P5/48; C07K14/62; A61K47/00; A61K38/28	A61K38/28; A61K38/28; A61K2300/00	FR19950007095	19950614	20150614	US19940260633 19940616	US2538018 (A); EP0291863 (A2); WO9500550 (A1)	XP002007532; XP000306022													US 08/260,634	Priority1	HUMALOG MIX25, HUMALOG MIX50, HUMALOG MIX50 PEN, HUMAJECT HUMALOG (injection), HUMAJECT HUMALOG MIX25/HUMALOG MIX25 PEN (injection), HUMAJECT HUMALOG, MIX50/HUMALOG MIX50 (injection), HUMALOG						1	1
Lilly	CA2151564	1994-06-16	Complex of human insulin analogue, protamine, zinc ion and a phenol	GB2290294 (B); GB2290294 (A)	1995-12-20	DE FELIPPIS MICHAEL ROSARIO	LILLY CO ELIâ€‚[US]	A61K38/16; A61K31/05; A61K33/30; A61K38/28; A61P3/08; A61P3/10; A61P5/48; C07K14/62; A61K47/00; C07K14/435; C07K14/62; A61K38/28; A61K31/05; A61K33/30; A61K38/28; A61K38/16; C07K103/00	A61K38/28; A61K38/28; A61K2300/00	GB19950012105	19950614	20150614	US19940260633 19940616	US2538018 (A); US2538018 (A); US5461031 (A); WO9500550 (A1)														US 08/260,634	Priority1	HUMALOG MIX25, HUMALOG MIX50, HUMALOG MIX50 PEN, HUMAJECT HUMALOG (injection), HUMAJECT HUMALOG MIX25/HUMALOG MIX25 PEN (injection), HUMAJECT HUMALOG, MIX50/HUMALOG MIX50 (injection), HUMALOG						1	1
Lilly	CA2151564	1994-06-16	Insulin analog protamine complexes	GB2327424 (A); GB2327424 (B)	1999-01-27	DE FELIPPIS MICHAEL ROSARIO	LILLY CO ELIâ€‚[US]	A61K38/28; C07K14/435; C07K14/62; A61K38/28; A61K31/05; A61K33/30; A61K38/28; A61K38/16; C07K103/00	A61K38/28; A61K38/28; A61K2300/00	GB19980027008	19950614	20150614	GB19950012105 19950614; US19940260633 19940616	US2538018 (A); WO9500550 (A1); US2538018 (A); WO9500550 (A1)														US 08/260,634	Priority1	HUMALOG MIX25, HUMALOG MIX50, HUMALOG MIX50 PEN, HUMAJECT HUMALOG (injection), HUMAJECT HUMALOG MIX25/HUMALOG MIX25 PEN (injection), HUMAJECT HUMALOG, MIX50/HUMALOG MIX50 (injection), HUMALOG						1	1
Lilly	CA2151564	1994-06-16	Monomeric insulin analog formulations.	GR1002494 (B)	1996-12-12	MICHAEL ROSARIO DE FELIPPIS	ELI LILLY AND COMPANY ETAIR OR	A61K38/16; A61K31/05; A61K33/30; A61K38/28; A61P3/08; A61P3/10; A61P5/48; C07K14/62; A61K47/00; A61K38/28; C07K14/62	A61K38/28; A61K38/28; A61K2300/00	GR19950100228	19950614	20150614	US19940260633 19940616	US2538018 (A); EP0291863 (A2); WO9500550 (A1)	XP002007532; XP000306022													US 08/260,634	Priority1	HUMALOG MIX25, HUMALOG MIX50, HUMALOG MIX50 PEN, HUMAJECT HUMALOG (injection), HUMAJECT HUMALOG MIX25/HUMALOG MIX25 PEN (injection), HUMAJECT HUMALOG, MIX50/HUMALOG MIX50 (injection), HUMALOG						1	1
Lilly	CA2151564	1994-06-16	Monomeric insulin analog formulations	IE68852 (B1); IE950435 (A1)	1995-12-27	FELIPPIS MICHAEL ROSARIO DE	LILLY CO ELI	A61K38/16; A61K31/05; A61K33/30; A61K38/28; A61P3/08; A61P3/10; A61P5/48; C07K14/62; A61K47/00; A61K38/28	A61K38/28; A61K38/28; A61K2300/00	IE19950000435	19950614	20150614	US19940260633 19940616															US 08/260,634	Priority1	HUMALOG MIX25, HUMALOG MIX50, HUMALOG MIX50 PEN, HUMAJECT HUMALOG (injection), HUMAJECT HUMALOG MIX25/HUMALOG MIX25 PEN (injection), HUMAJECT HUMALOG, MIX50/HUMALOG MIX50 (injection), HUMALOG						1	1
Lilly	CA2151564	1994-06-16	Monomeric insulin analog formulations	IL114153 (A)	2000-09-28		LILLY CO ELIâ€‚[US]	A61K38/16; A61K31/05; A61K33/30; A61K38/28; A61P3/08; A61P3/10; A61P5/48; C07K14/62; A61K47/00; C07K14/62; A61K38/28; A61P3/10	A61K38/28; A61K38/28; A61K2300/00	IL19950114153	19950614	20150614	US19940260633 19940616															US 08/260,634	Priority1	HUMALOG MIX25, HUMALOG MIX50, HUMALOG MIX50 PEN, HUMAJECT HUMALOG (injection), HUMAJECT HUMALOG MIX25/HUMALOG MIX25 PEN (injection), HUMAJECT HUMALOG, MIX50/HUMALOG MIX50 (injection), HUMALOG						1	1
Lilly	CA2151564	1994-06-16	Monomeric insulin analog formulations	ITMI951277 (A1); IT1276722 (B1)	1995-12-18	DE FELIPPIS MICHAEL ROSARIO	LILLY CO ELIâ€‚[US]	A61K38/16; A61K31/05; A61K33/30; A61K38/28; A61P3/08; A61P3/10; A61P5/48; C07K14/62; A61K47/00	A61K38/28; A61K38/28; A61K2300/00	IT1995MI01277	19950614	20150614	US19940260633 19940616															US 08/260,634	Priority1	HUMALOG MIX25, HUMALOG MIX50, HUMALOG MIX50 PEN, HUMAJECT HUMALOG (injection), HUMAJECT HUMALOG MIX25/HUMALOG MIX25 PEN (injection), HUMAJECT HUMALOG, MIX50/HUMALOG MIX50 (injection), HUMALOG						1	1
Lilly	CA2151564	1994-06-16	SINGLE BODY INSULIN ANALOGUE PREPARATION	JP3812962 (B2); JPH083064 (A)	1996-01-09	MAIKERU ROZARIO DE FUERITSUPIS	LILLY CO ELI	A61K38/16; A61K31/05; A61K33/30; A61K38/28; A61P3/08; A61P3/10; A61P5/48; C07K14/62; A61K47/00; A61K38/28; A61K33/30; A61K38/16	A61K38/28; A61K38/28; A61K2300/00	JP19950147296	19950614	20150614	US19940260633 19940616															US 08/260,634	Priority1	HUMALOG MIX25, HUMALOG MIX50, HUMALOG MIX50 PEN, HUMAJECT HUMALOG (injection), HUMAJECT HUMALOG MIX25/HUMALOG MIX25 PEN (injection), HUMAJECT HUMALOG, MIX50/HUMALOG MIX50 (injection), HUMALOG						1	1
Lilly	CA2151564	1994-06-16	Monomeric insulin analog formulations	KR100386038 (B1)	2003-08-27			A61K38/16; C07K14/62; A61K31/05; A61K33/30; A61K38/28; A61P3/08; A61P3/10; A61P5/48; A61K47/00	A61K38/28; A61K38/28; A61K2300/00	KR19950015781	19950614	20150614	US19940260633 19940616															US 08/260,634	Priority1	HUMALOG MIX25, HUMALOG MIX50, HUMALOG MIX50 PEN, HUMAJECT HUMALOG (injection), HUMAJECT HUMALOG MIX25/HUMALOG MIX25 PEN (injection), HUMAJECT HUMALOG, MIX50/HUMALOG MIX50 (injection), HUMALOG						1	1
Lilly	CA2151564	1994-06-16	Monomeric insulin analog formulations	LU88627 (A1)	1996-02-01	FELIPPIS MICHAEL ROSARIO DEâ€‚[US]	LILLY CO ELIâ€‚[US]	A61K38/16; A61K31/05; A61K33/30; A61K38/28; A61P3/08; A61P3/10; A61P5/48; C07K14/62; A61K47/00; C07K14/62; A61K38/28	A61K38/28; A61K38/28; A61K2300/00	LU19950088627	19950614	20150614	US19940260633 19940616															US 08/260,634	Priority1	HUMALOG MIX25, HUMALOG MIX50, HUMALOG MIX50 PEN, HUMAJECT HUMALOG (injection), HUMAJECT HUMALOG MIX25/HUMALOG MIX25 PEN (injection), HUMAJECT HUMALOG, MIX50/HUMALOG MIX50 (injection), HUMALOG						1	1
Lilly	CA2151564	1994-06-16	MONOMERIC INSULIN ANALOG FORMULATIONS	MY116831 (A)	2004-04-30	FELIPPIS MICHAEL ROSARIO DEâ€‚[US]	LILLY CO ELIâ€‚[US]	A61K38/16; C07K14/62; A61K31/05; A61K33/30; A61K38/28; A61P3/08; A61P3/10; A61P5/48; A61K47/00	A61K38/28; A61K38/28; A61K2300/00	MY1995PI01592	19950614	20150614	US19940260633 19940616															US 08/260,634	Priority1	HUMALOG MIX25, HUMALOG MIX50, HUMALOG MIX50 PEN, HUMAJECT HUMALOG (injection), HUMAJECT HUMALOG MIX25/HUMALOG MIX25 PEN (injection), HUMAJECT HUMALOG, MIX50/HUMALOG MIX50 (injection), HUMALOG						1	1
Lilly	CA2151564	1994-06-16	Monomeric insulin analog formulations	NL1000565 (A1)	1995-12-18	FELIPPIS MICHAEL ROSARIO DEâ€‚[US]	LILLY CO ELIâ€‚[US]	A61K38/16; A61K31/05; A61K33/30; A61K38/28; A61P3/08; A61P3/10; A61P5/48; C07K14/62; A61K47/00; A61K39/28; C07K14/62	A61K38/28; A61K38/28; A61K2300/00	NL19951000565D	19950614	20150614	US19940260633 19940616															US 08/260,634	Priority1	HUMALOG MIX25, HUMALOG MIX50, HUMALOG MIX50 PEN, HUMAJECT HUMALOG (injection), HUMAJECT HUMALOG MIX25/HUMALOG MIX25 PEN (injection), HUMAJECT HUMALOG, MIX50/HUMALOG MIX50 (injection), HUMALOG						1	1
Lilly	CA2151564	1994-06-16	Monomeric insulin analog formulations	NL1000565 (C2)	1996-12-03	FELIPPIS MICHAEL ROSARIO DEâ€‚[US]	LILLY CO ELIâ€‚[US]	A61K38/16; A61K31/05; A61K33/30; A61K38/28; A61P3/08; A61P3/10; A61P5/48; C07K14/62; A61K47/00; A61K39/28; C07K14/62	A61K38/28; A61K38/28; A61K2300/00	NL19951000565	19950614	20150614	US19940260633 19940616	US2538018 (A); EP0291863 (A2); WO9500550 (A1)	XP002007532; XP000306022													US 08/260,634	Priority1	HUMALOG MIX25, HUMALOG MIX50, HUMALOG MIX50 PEN, HUMAJECT HUMALOG (injection), HUMAJECT HUMALOG MIX25/HUMALOG MIX25 PEN (injection), HUMAJECT HUMALOG, MIX50/HUMALOG MIX50 (injection), HUMALOG						1	1
Lilly	CA2151564	1994-06-16	Monomeric insulin analog formulations	NO320808 (B1); NO952356 (A)	1995-12-18	FELIPPIS MICHAEL ROSARIO DEâ€‚[US]	LILLY CO ELIâ€‚[US]	A61K38/16; A61K31/05; A61K33/30; A61K38/28; A61P3/08; A61P3/10; A61P5/48; C07K14/62; A61K47/00; A61K38/28; C07K14/62	A61K38/28; A61K38/28; A61K2300/00	NO19950002356	19950614	20150614	US19940260633 19940616															US 08/260,634	Priority1	HUMALOG MIX25, HUMALOG MIX50, HUMALOG MIX50 PEN, HUMAJECT HUMALOG (injection), HUMAJECT HUMALOG MIX25/HUMALOG MIX25 PEN (injection), HUMAJECT HUMALOG, MIX50/HUMALOG MIX50 (injection), HUMALOG						1	1
Lilly	CA2151564	1994-06-16	MONOMERIC INSULIN ANALOG - PROTAMINE COMPLEX AND COMPOSITIONS THEREOF	NZ272360 (A)	1997-02-24	DE FELIPPIS MICHAEL ROSARIO	LILLY CO ELI	A61K38/16; A61K31/05; A61K33/30; A61K38/28; A61P3/08; A61P3/10; A61P5/48; C07K14/62; A61K47/00; A61K38/28; C07K14/62	A61K38/28; A61K38/28; A61K2300/00	NZ19950272360	19950614	20150614	US19940260633 19940616															US 08/260,634	Priority1	HUMALOG MIX25, HUMALOG MIX50, HUMALOG MIX50 PEN, HUMAJECT HUMALOG (injection), HUMAJECT HUMALOG MIX25/HUMALOG MIX25 PEN (injection), HUMAJECT HUMALOG, MIX50/HUMALOG MIX50 (injection), HUMALOG						1	1
Lilly	CA2151564	1994-06-16	Monomeric insulin analog formulations	PE34496 (A1)	1996-10-01	DE FELIPPIS MICHAEL ROSARIOâ€‚[US]	LILLY CO ELIâ€‚[US]	A61K38/16; C07K14/62; A61K31/05; A61K33/30; A61K38/28; A61P3/08; A61P3/10; A61P5/48; A61K47/00	A61K38/28; A61K38/28; A61K2300/00	PE19950271265	19950614	20150614	US19940260633 19940616															US 08/260,634	Priority1	HUMALOG MIX25, HUMALOG MIX50, HUMALOG MIX50 PEN, HUMAJECT HUMALOG (injection), HUMAJECT HUMALOG MIX25/HUMALOG MIX25 PEN (injection), HUMAJECT HUMALOG, MIX50/HUMALOG MIX50 (injection), HUMALOG						1	1
Lilly	CA2151564	1994-06-16	PROTAMINO INSULIN COMPLEX, PHARMACEUTICAL COMPOSITION CONTAINING SUCH COMPLEX AND METHOD OF OBTAINING SAME AS WELL AS OBTAINING CRYSTALLINE PROTAMINO INSULIN	PL309100 (A1); PL183284 (B1)	1995-12-27	DE FELIPPIS MICHAEL ROSARIOâ€‚[US]	LILLY CO ELIâ€‚[US]	A61K38/16; A61K31/05; A61K33/30; A61K38/28; A61P3/08; A61P3/10; A61P5/48; C07K14/62; A61K47/00; C07K14/62; A61K38/28	A61K38/28; A61K38/28; A61K2300/00	PL19950309100	19950614	20150614	US19940260633 19940616															US 08/260,634	Priority1	HUMALOG MIX25, HUMALOG MIX50, HUMALOG MIX50 PEN, HUMAJECT HUMALOG (injection), HUMAJECT HUMALOG MIX25/HUMALOG MIX25 PEN (injection), HUMAJECT HUMALOG, MIX50/HUMALOG MIX50 (injection), HUMALOG						1	1
Lilly	CA2151564	1994-06-16	Monomeric insulin analog formulations	PT101723 (B); PT101723 (A)	1995-12-29	FELIPPIS MICHAEL ROSARIO DEâ€‚[US]	LILLY CO ELIâ€‚[US]	A61K38/16; A61K31/05; A61K33/30; A61K38/28; A61P3/08; A61P3/10; A61P5/48; C07K14/62; A61K47/00; A61K38/28	A61K38/28; A61K38/28; A61K2300/00	PT19950101723	19950614	20150614	US19940260633 19940616															US 08/260,634	Priority1	HUMALOG MIX25, HUMALOG MIX50, HUMALOG MIX50 PEN, HUMAJECT HUMALOG (injection), HUMAJECT HUMALOG MIX25/HUMALOG MIX25 PEN (injection), HUMAJECT HUMALOG, MIX50/HUMALOG MIX50 (injection), HUMALOG						1	1
Lilly	CA2151564	1994-06-16	ANALOG INSULIN PROTAMIN ZINC COMPLEX, PROCESS FOR PREPARING THE SAME AND PHARMACEUTICAL COMPOSITION USING THE SAME	RO115124 (B1)	1999-11-30	ROSARIO MICHAEL DE FELIPEâ€‚[US]	LILLY CO ELIâ€‚[US]	A61K38/16; A61K31/05; A61K33/30; A61K38/28; A61P3/08; A61P3/10; A61P5/48; C07K14/62; A61K47/00; A61K38/28	A61K38/28; A61K38/28; A61K2300/00	RO19950001141	19950614	20150614	US19940260633 19940616															US 08/260,634	Priority1	HUMALOG MIX25, HUMALOG MIX50, HUMALOG MIX50 PEN, HUMAJECT HUMALOG (injection), HUMAJECT HUMALOG MIX25/HUMALOG MIX25 PEN (injection), HUMAJECT HUMALOG, MIX50/HUMALOG MIX50 (injection), HUMALOG						1	1
Lilly	CA2151564	1994-06-16	Monomeric insulin analog formulations	SE9502168 (L); SE509295 (C2)	1999-01-11	DE FELIPPIS MICHAEL ROSARIO	LILLY CO ELIâ€‚[US]	A61K38/16; A61K31/05; A61K33/30; A61K38/28; A61P3/08; A61P3/10; A61P5/48; C07K14/62; A61K47/00; A61K38/28	A61K38/28; A61K38/28; A61K2300/00	SE19950002168	19950614	20150614	US19940260633 19940616															US 08/260,634	Priority1	HUMALOG MIX25, HUMALOG MIX50, HUMALOG MIX50 PEN, HUMAJECT HUMALOG (injection), HUMAJECT HUMALOG MIX25/HUMALOG MIX25 PEN (injection), HUMAJECT HUMALOG, MIX50/HUMALOG MIX50 (injection), HUMALOG						1	1
Lilly	CA2151564	1994-06-16	MONOMERIC INSULIN ANALOG FORMULATIONS.	SI9500199 (A)	1996-02-29	DE FILIPPIS R MICHAELâ€‚[US]	LILLY CO ELIâ€‚[US]	A61K38/16; A61K31/05; A61K33/30; A61K38/28; A61P3/08; A61P3/10; A61P5/48; C07K14/62; A61K47/00; A61K38/28; A61K47/42; C07K14/62; C07K14/625	A61K38/28; A61K38/28; A61K2300/00	SI19950000199	19950614	20150614	US19940260633 19940616															US 08/260,634	Priority1	HUMALOG MIX25, HUMALOG MIX50, HUMALOG MIX50 PEN, HUMAJECT HUMALOG (injection), HUMAJECT HUMALOG MIX25/HUMALOG MIX25 PEN (injection), HUMAJECT HUMALOG, MIX50/HUMALOG MIX50 (injection), HUMALOG						1	1
Lilly	CA2151564	1994-06-16	Monomeric insulin analog formulations	ZA9504941 (A)	1996-12-17	FELIPPIS MICHAEL ROSARIO DE	LILLY CO ELI	A61K38/16; A61K31/05; A61K33/30; A61K38/28; A61P3/08; A61P3/10; A61P5/48; C07K14/62; A61K47/00; A61K; C07D	A61K38/28; A61K38/28; A61K2300/00	ZA19950004941	19950614	20150614	US19940260633 19940616															US 08/260,634	Priority1	HUMALOG MIX25, HUMALOG MIX50, HUMALOG MIX50 PEN, HUMAJECT HUMALOG (injection), HUMAJECT HUMALOG MIX25/HUMALOG MIX25 PEN (injection), HUMAJECT HUMALOG, MIX50/HUMALOG MIX50 (injection), HUMALOG						1	1
Lilly	CA2151564	1994-06-16	Monomeric insulin analog formulations	NL1004643 (A1)	1996-12-17	FELIPPIS MICHAEL ROSARIO DEâ€‚[US]	LILLY CO ELIâ€‚[US]	A61K38/16; A61K31/05; A61K33/30; A61K38/28; A61P3/08; A61P3/10; A61P5/48; C07K14/62; A61K47/00; C07K14/62; A61K38/28	A61K38/28; A61K38/28; A61K2300/00	NL19961004643D	19961129	20161129	US19940260633 19940616															US 08/260,634	Priority1	HUMALOG MIX25, HUMALOG MIX50, HUMALOG MIX50 PEN, HUMAJECT HUMALOG (injection), HUMAJECT HUMALOG MIX25/HUMALOG MIX25 PEN (injection), HUMAJECT HUMALOG, MIX50/HUMALOG MIX50 (injection), HUMALOG						1	1
Lilly	CA2151564	1994-06-16	Monomeric insulin analog formulations	NL1004643 (C2)	1997-02-12	FELIPPIS MICHAEL ROSARIO DEâ€‚[US]	LILLY CO ELIâ€‚[US]	A61K38/16; A61K31/05; A61K33/30; A61K38/28; A61P3/08; A61P3/10; A61P5/48; C07K14/62; A61K47/00; C07K14/62; A61K38/28	A61K38/28; A61K38/28; A61K2300/00	NL19961004643	19961129	20161129	US19940260633 19940616															US 08/260,634	Priority1	HUMALOG MIX25, HUMALOG MIX50, HUMALOG MIX50 PEN, HUMAJECT HUMALOG (injection), HUMAJECT HUMALOG MIX25/HUMALOG MIX25 PEN (injection), HUMAJECT HUMALOG, MIX50/HUMALOG MIX50 (injection), HUMALOG						1	1
Lilly	CA2151564	1994-06-16	Monomeric insulin analog formulations	AU738101 (C); AU738101 (B2)	2001-09-06	FELIPPIS MICHAEL ROSARIO DE	LILLY CO ELI	A61K38/28; A61P3/10; C07K1/32; C07K14/62; C07K14/62; A61K38/28; A61P3/10; C07K1/32		AU20000010083	20000113	20200113	AU19950021682 19950614; US19940260633 19940616															US 08/260,634	Priority1	HUMALOG MIX25, HUMALOG MIX50, HUMALOG MIX50 PEN, HUMAJECT HUMALOG (injection), HUMAJECT HUMALOG MIX25/HUMALOG MIX25 PEN (injection), HUMAJECT HUMALOG, MIX50/HUMALOG MIX50 (injection), HUMALOG						1	1
Lilly	CA2151564	1994-06-16	Monomeric insulin analog formulations	AU1008300 (A)	2000-03-16		LILLY CO ELI	A61K38/28; A61P3/10; C07K1/32; C07K14/62; C07K14/62; A61K38/28; A61P3/10; C07K1/32		AU20000010083D	20000113	20200113	AU20000010083 20000113															US 08/260,634	Priority1	HUMALOG MIX25, HUMALOG MIX50, HUMALOG MIX50 PEN, HUMAJECT HUMALOG (injection), HUMAJECT HUMALOG MIX25/HUMALOG MIX25 PEN (injection), HUMAJECT HUMALOG, MIX50/HUMALOG MIX50 (injection), HUMALOG						1	1
Pfizer	CA2183577/CA2253393	1994-03-07	METHOD AND DEVICE FOR DELIVERING AEROSOLIZED MEDICAMENTS	AT189124 (T)	2000-02-15	PATTON JOHN Sâ€‚[US]; PLATZ ROBERT Mâ€‚[US]	INHALE INCâ€‚[US]	A61M13/00; A61M11/00; A61M15/00; A61M16/00; A61M11/00; A61M15/00; A61M16/00	A61M15/0065; A61M15/0086; A61M11/002; A61M15/0015; A61M15/008; A61M16/0063; A61M2202/064; A61M2205/073; A61M2206/16	AT19920914592T	19920702	20120702	US19910724915 19910702; WO1992US05621 19920702															US 08/207472	Priority1-2	EXUBERA								1
Pfizer	CA2183577/CA2253393	1994-03-07	METHOD AND DEVICE FOR DELIVERING AEROSOLIZED MEDICAMENTS	AT359842 (T)	2007-05-15	PATTON JOHN Sâ€‚[US]; PATTON ROBERT Mâ€‚[US]	NEKTAR THERAPEUTICSâ€‚[US]	A61M13/00; A61M11/00; A61M15/00; A61M16/00; A61M15/00	A61M15/0065; A61M15/0086; A61M11/002; A61M15/0015; A61M15/008; A61M16/0063; A61M2202/064; A61M2205/073; A61M2206/16	AT19990110369T	19920702	20120702	US19910724915 19910702															US 08/207472	Priority1-2	EXUBERA								1
Pfizer	CA2183577/CA2253393	1994-03-07	METHOD AND DEVICE FOR DELIVERING AEROSOLIZED MEDICAMENTS	AU2309192 (A); AU662919 (B2)	1995-09-21	PATTON JOHN S; PLATZ ROBERT M	INHALE INC	A61M13/00; A61M11/00; A61M15/00; A61M16/00; A61M11/00; A61M15/00; A61M16/00	A61M15/0065; A61M15/0086; A61M11/002; A61M15/0015; A61M15/008; A61M16/0063; A61M2202/064; A61M2205/073; A61M2206/16	AU19920023091	19920702	20120702	US19910724915 19910702; WO1992US05621 19920702	US4534343 (A); AU627915B (B2); AU623991B (B2)														US 08/207472	Priority1-2	EXUBERA								1
Pfizer	CA2183577/CA2253393	1994-03-07	METHOD AND DEVICE FOR DELIVERING AEROSOLIZED MEDICAMENTS	CA2112674 (C); CA2112674 (A1)	1993-01-21	PATTON JOHN Sâ€‚[US]; PLATZ ROBERT Mâ€‚[US]	INHALE INCâ€‚[US]	A61M13/00; A61M11/00; A61M15/00; A61M16/00; A61M11/00; A61M15/00	A61M15/0065; A61M15/0086; A61M11/002; A61M15/0015; A61M15/008; A61M16/0063; A61M2202/064; A61M2205/073; A61M2206/16	CA19922112674	19920702	20120702	US19910724915 19910702; WO1992US05621 19920702															US 08/207472	Priority1-2	EXUBERA								1
Pfizer	CA2183577/CA2253393	1994-03-07	METHOD AND DEVICE FOR DELIVERING AEROSOLIZED MEDICAMENTS	CA2444415 (A1)	1993-01-21	PATTON JOHN Sâ€‚[US]; PLATZ ROBERT Mâ€‚[US]	NEKTAR THERAPEUTICSâ€‚[US]	A61M13/00; A61M11/00; A61M15/00; A61M16/00; A61M11/00; A61M15/00	A61M15/0065; A61M15/0086; A61M11/002; A61M15/0015; A61M15/008; A61M16/0063; A61M2202/064; A61M2205/073; A61M2206/16	CA19922444415	19920702	20120702	CA19922112674 19920702; US19910724915 19910702															US 08/207472	Priority1-2	EXUBERA								1
Pfizer	CA2183577/CA2253393	1994-03-07	METHOD AND DEVICE FOR DELIVERING AEROSOLIZED MEDICAMENTS	DE69230613 (T2)	2000-12-28	PATTON Sâ€‚[US]; PLATZ Mâ€‚[US]	INHALE INCâ€‚[US]	A61M13/00; A61M11/00; A61M15/00; A61M16/00; A61M11/00; A61M15/00; A61M16/00	A61M15/0065; A61M15/0086; A61M11/002; A61M15/0015; A61M15/008; A61M16/0063; A61M2202/064; A61M2205/073; A61M2206/16	DE1992630613T	19920702	20120702	US19910724915 19910702; WO1992US05621 19920702															US 08/207472	Priority1-2	EXUBERA								1
Pfizer	CA2183577/CA2253393	1994-03-07	METHOD AND DEVICE FOR DELIVERING AEROSOLIZED MEDICAMENTS	DE69233690 (T2)	2008-01-24	PATTON JOHN Sâ€‚[US]; PATTON ROBERT Mâ€‚[US]	NEKTAR THERAPEUTICSâ€‚[US]	A61M13/00; A61M15/00; A61M11/00; A61M16/00	A61M15/0065; A61M15/0086; A61M11/002; A61M15/0015; A61M15/008; A61M16/0063; A61M2202/064; A61M2205/073; A61M2206/16	DE1992633690T	19920702	20120702	US19910724915 19910702															US 08/207472	Priority1-2	EXUBERA								1
Pfizer	CA2183577/CA2253393	1994-03-07	METHOD AND DEVICE FOR DELIVERING AEROSOLIZED MEDICAMENTS	DK0592540 (T3)	2000-06-26	PATTON JOHN Sâ€‚[US]; PLATZ ROBERT Mâ€‚[US]	INHALE INCâ€‚[US]	A61M13/00; A61M11/00; A61M15/00; A61M16/00; A61M11/00; A61M15/00; A61M16/00	A61M15/0065; A61M15/0086; A61M11/002; A61M15/0015; A61M15/008; A61M16/0063; A61M2202/064; A61M2205/073; A61M2206/16	DK19920914592T	19920702	20120702	US19910724915 19910702; WO1992US05621 19920702															US 08/207472	Priority1-2	EXUBERA								1
Pfizer	CA2183577/CA2253393	1994-03-07	METHOD AND DEVICE FOR DELIVERING AEROSOLIZED MEDICAMENTS.	EP0592540 (A4); EP0592540 (A1); EP0592540 (B1)	1994-04-20	PATTON JOHN Sâ€‚[US]; PLATZ ROBERT Mâ€‚[US]	INHALE INCâ€‚[US]	A61M13/00; A61M11/00; A61M15/00; A61M16/00; A61M11/00; A61M15/00; A61M16/00	A61M15/0065; A61M15/0086; A61M11/002; A61M15/0015; A61M15/008; A61M16/0063; A61M2202/064; A61M2205/073; A61M2206/16	EP19920914592	19920702	20120702	WO1992US05621 19920702; US19910724915 19910702	FR2257351 (A1); US4649911 (A); US4253468 (A); EP0237507 (B1); WO9015635 (A1)										WO9007351 (A1); US4534343 (A); US4677975 (A); US4984158 (A)				US 08/207472	Priority1-2	EXUBERA								1
Pfizer	CA2183577/CA2253393	1994-03-07	Device for delivering aerosolized medicaments	EP0940154 (B1); EP0940154 (A2); EP0940154 (A3)	1999-09-08	PATTON ROBERT Mâ€‚[US]	INHALE INCâ€‚[US]	A61M13/00; A61M11/00; A61M15/00; A61M16/00; A61M15/00	A61M15/0065; A61M15/0086; A61M11/002; A61M15/0015; A61M15/008; A61M16/0063; A61M2202/064; A61M2205/073; A61M2206/16	EP19990110369	19920702	20120702	EP19920914592 19920702; US19910724915 19910702	US4558710 (A); US4986269 (A); GB2063075 (A); WO8704354 (A1); GB2164569 (A); EP0387222 (A1)		US4534343 (A); US3921637 (A); FR2598918 (A1); US4984158 (A); US4114615 (A); US4677975 (A); US4620670 (A)						US4677975 (A); US4926852 (A); US5027806 (A); US4624251 (A); EP0347779 (A2); WO9007351 (A1)						US 08/207472	Priority1-2	EXUBERA								1
Pfizer	CA2183577/CA2253393	1994-03-07	Method and device for delivering aeroslized medicaments	EP1693080 (A3); EP1693080 (A2)	2006-08-23	PATTON JOHN Sâ€‚[US]; PLATZ ROBERT Mâ€‚[US]	NEKTAR THERAPEUTICSâ€‚[US]	A61M11/00; A61M13/00; A61M15/00; A61M16/00	A61M15/0065; A61M15/0086; A61M11/002; A61M15/0015; A61M15/008; A61M16/0063; A61M2202/064; A61M2205/073; A61M2206/16	EP20060009725	19920702	20120702	EP19990110369 19920702; EP19920914592 19920702; US19910724915 19910702	US2533065 (A); WO9007351 (A1); US4649911 (A); EP0237507 (A1); WO9015635 (A1)														US 08/207472	Priority1-2	EXUBERA								1
Pfizer	CA2183577/CA2253393	1994-03-07	METHOD AND DEVICE FOR DELIVERING AEROSOLIZED MEDICAMENTS	ES2141108 (T3)	2000-03-16	PATTON JOHN Sâ€‚[US]; PLATZ ROBERT Mâ€‚[US]	INHALE INC	A61M13/00; A61M11/00; A61M15/00; A61M16/00; A61M11/00; A61M15/00; A61M16/00	A61M15/0065; A61M15/0086; A61M11/002; A61M15/0015; A61M15/008; A61M16/0063; A61M2202/064; A61M2205/073; A61M2206/16	ES19920914592T	19920702	20120702	US19910724915 19910702															US 08/207472	Priority1-2	EXUBERA								1
Pfizer	CA2183577/CA2253393	1994-03-07	METHOD AND DEVICE FOR DELIVERING AEROSOLIZED MEDICAMENTS	ES2284226 (T3)	2007-11-01	PATTON JOHN Sâ€‚[US]; PATTON ROBERT Mâ€‚[US]	NEKTAR THERAPEUTICS	A61M13/00; A61M15/00; A61M11/00; A61M16/00	A61M15/0065; A61M15/0086; A61M11/002; A61M15/0015; A61M15/008; A61M16/0063; A61M2202/064; A61M2205/073; A61M2206/16	ES19990110369T	19920702	20120702	US19910724915 19910702															US 08/207472	Priority1-2	EXUBERA								1
Pfizer	CA2183577/CA2253393	1994-03-07	METHOD AND DEVICE FOR DELIVERING AEROSOLIZED MEDICAMENTS	JPH07501231 (A); JP3230056 (B2)	1995-02-09			A61M13/00; A61M11/00; A61M15/00; A61M16/00; A61M13/00; A61M15/00	A61M15/0065; A61M15/0086; A61M11/002; A61M15/0015; A61M15/008; A61M16/0063; A61M2202/064; A61M2205/073; A61M2206/16	JP19930502355	19920702	20120702	US19910724915 19910702															US 08/207472	Priority1-2	EXUBERA								1
Pfizer	CA2183577/CA2253393	1994-03-07	METHOD AND DEVICE FOR DELIVERING AEROSOLIZED MEDICAMENTS	WO9300951 (A1)	1993-01-21	PATTON JOHN Sâ€‚[US]; PLATZ ROBERT Mâ€‚[US]	INHALE INCâ€‚[US]	A61M13/00; A61M11/00; A61M15/00; A61M16/00; A61M11/00; A61M15/00; A61M16/00	A61M15/0065; A61M15/0086; A61M11/002; A61M15/0015; A61M15/008; A61M16/0063; A61M2202/064; A61M2205/073; A61M2206/16	WO1992US05621	19920702	20120702	US19910724915 19910702											WO9007351 (A1); US4534343 (A); US4677975 (A); US4984158 (A)				US 08/207472	Priority1-2	EXUBERA								1
Pfizer	CA2183577/CA2253393	1994-03-07	Method and device for delivering aerosolized medicaments	US5458135 (A)	1995-10-17	PATTON JOHN Sâ€‚[US]; PLATZ ROBERT Mâ€‚[US]	INHALE THERAPEUTIC SYSTâ€‚[US]	A61M13/00; A61M11/00; A61M15/00; A61M16/00; A61M11/00	A61M15/0065; A61M15/0086; A61M11/002; A61M15/0015; A61M15/008; A61M16/0063; A61M2202/064; A61M2205/073; A61M2206/16	US19920910048	19920708	20120708	US19920910048 19920708; US19910724915 19910702	US2598525 (A); US3362405 (A); US3964483 (A); US3991304 (A); US4036223 (A); US4098273 (A); US4253468 (A); US4452239 (A); US4484577 (A); US4534343 (A); US4624251 (A); US4649911 (A); US4677975 (A); US4739754 (A); US4790305 (A); US4819629 (A); US4823784 (A); US4907583 (A); US4926852 (A); US4942544 (A); US4984158 (A); US5027806 (A); US5033463 (A); US5099833 (A); US5113855 (A); DK9007351 (A); EP0237507…														US 08/207472	Priority1-2	EXUBERA								1
Pfizer	CA2183577/CA2253393	1994-03-07	PULMONARY DELIVERY OF ACTIVE FRAGMENTS OF PARATHYROID HORMONE	AT220327 (T)	2002-07-15	PATTON JOHN Sâ€‚[US]	INHALE THERAPEUTIC SYSTâ€‚[US]	A61K38/22; A61K9/00; A61K38/00; A61K38/29; A61P3/00; A61P19/10; A61P43/00; C07K14/635; G01N33/68; A61K38/00; A61K38/29; A61P19/10	A61K9/0078; A61K9/0073; A61K9/0075; A61K9/008; A61K38/29	AT19930923742T	19930929	20130929	US19920953397 19920929; WO1993US09270 19930929															US 08/207472	Priority1-2	EXUBERA								1
Pfizer	CA2183577/CA2253393	1994-03-07	Pulmonary delivery of active fragments of parathyroid hormone	AU688283 (B2)	1998-03-12	PATTON JOHN S	INHALE THERAPEUTIC SYST	A61K38/22; A61K9/00; A61K38/00; A61K38/29; A61P3/00; A61P19/10; A61P43/00; C07K14/635; G01N33/68; A61K37/24; A61K9/12	A61K9/0078; A61K9/0073; A61K9/0075; A61K9/008; A61K38/29	AU19940053496	19930929	20130929	WO1993US09270 19930929; US19920953397 19920929	US5011678 (A); US4833125 (A); AU3095092 (A)														US 08/207472	Priority1-2	EXUBERA								1
Pfizer	CA2183577/CA2253393	1994-03-07	Pulmonary delivery of active fragments of parathyroid hormone	AU5349694 (A)	1994-04-26	PATTON JOHN S	INHALE THERAPEUTIC SYST	A61K38/22; A61K9/00; A61K38/00; A61K38/29; A61P3/00; A61P19/10; A61P43/00; C07K14/635; G01N33/68; A61K37/00	A61K9/0078; A61K9/0073; A61K9/0075; A61K9/008; A61K38/29	AU19940053496D	19930929	20130929	US19920953397 19920929; WO1993US09270 19930929															US 08/207472	Priority1-2	EXUBERA								1
Pfizer	CA2183577/CA2253393	1994-03-07	PULMONARY DELIVERY OF ACTIVE FRAGMENTS OF PARATHYROID HORMONE	BR9307141 (A)	1999-03-30	PATTON JOHN S	INHALE THERAPEUTIC SYSTâ€‚[US]	A61K38/22; A61K9/00; A61K38/00; A61K38/29; A61P3/00; A61P19/10; A61P43/00; C07K14/635; G01N33/68; A61K38/02	A61K9/0078; A61K9/0073; A61K9/0075; A61K9/008; A61K38/29	BR19939307141	19930929	20130929	US19920953397 19920929; WO1993US09270 19930929															US 08/207472	Priority1-2	EXUBERA								1
Pfizer	CA2183577/CA2253393	1994-03-07	PULMONARY DELIVERY OF ACTIVE FRAGMENTS OF PARATHYROID HORMONE	CA2145418 (A1)	1994-04-14	PATTON JOHN Sâ€‚[US]	INHALE THERAPEUTIC SYSTâ€‚[US]	A61K38/22; A61K9/00; A61K38/00; A61K38/29; A61P3/00; A61P19/10; A61P43/00; C07K14/635; G01N33/68; A61K38/29; A61K9/14; A61K9/72	A61K9/0078; A61K9/0073; A61K9/0075; A61K9/008; A61K38/29	CA19932145418	19930929	20130929	US19920953397 19920929															US 08/207472	Priority1-2	EXUBERA								1
Pfizer	CA2183577/CA2253393	1994-03-07	PHARMACEUTICAL PREPARATION	CZ9500803 (A3); CZ286632 (B6)	1995-11-15	PATTON JOHN Sâ€‚[US]	INHALE THERAPEUTIC SYSTâ€‚[US]	A61K38/22; A61K9/00; A61K38/00; A61K38/29; A61P3/00; A61P19/10; A61P43/00; C07K14/635; G01N33/68; A61K38/16	A61K9/0078; A61K9/0073; A61K9/0075; A61K9/008; A61K38/29	CZ19950000803	19930929	20130929	US19920953397 19920929															US 08/207472	Priority1-2	EXUBERA								1
Pfizer	CA2183577/CA2253393	1994-03-07	PULMONARY DELIVERY OF ACTIVE FRAGMENTS OF PARATHYROID HORMONE	DE69332105 (T2)	2003-03-06	PATTON JOHN Sâ€‚[US]	INHALE THERAPEUTIC SYSTEMS SANâ€‚[US]	A61K38/22; A61K9/00; A61K38/00; A61K38/29; A61P3/00; A61P19/10; A61P43/00; C07K14/635; G01N33/68; A61K38/00; A61K38/29; A61P19/10	A61K9/0078; A61K9/0073; A61K9/0075; A61K9/008; A61K38/29	DE1993632105T	19930929	20130929	US19920953397 19920929; WO1993US09270 19930929															US 08/207472	Priority1-2	EXUBERA								1
Pfizer	CA2183577/CA2253393	1994-03-07	PULMONARY DELIVERY OF ACTIVE FRAGMENTS OF PARATHYROID HORMONE	DK0679088 (T3)	2002-10-28	PATTON JOHN Sâ€‚[US]	INHALE THERAPEUTIC SYSTâ€‚[US]	A61K38/22; A61K9/00; A61K38/00; A61K38/29; A61P3/00; A61P19/10; A61P43/00; C07K14/635; G01N33/68; A61K38/00; A61K9/00; A61K37/00; A61K38/29; A61P19/10	A61K38/29; A61K9/0073; A61K9/0075; A61K9/0078; A61K9/008	DK19930923742T	19930929	20130929	US19920953397 19920929; WO1993US09270 19930929															US 08/207472	Priority1-2	EXUBERA								1
Pfizer	CA2183577/CA2253393	1994-03-07	PULMONARY DELIVERY OF ACTIVE FRAGMENTS OF PARATHYROID HORMONE.	EP0679088 (B1); EP0679088 (A4); EP0679088 (A1)	1995-11-02	PATTON JOHN Sâ€‚[US]	INHALE THERAPEUTIC SYSTâ€‚[US]	A61K38/22; A61K9/00; A61K38/00; A61K38/29; A61P3/00; A61P19/10; A61P43/00; C07K14/635; G01N33/68; A61K38/00	A61K9/0078; A61K9/0073; A61K9/0075; A61K9/008; A61K38/29	EP19930923742	19930929	20130929	US19920953397 19920929; WO1993US09270 19930929	FR2666987 (A1); WO9210515 (A1); JPH02111 (A)										US4833125 (A); US5011678 (A)				US 08/207472	Priority1-2	EXUBERA								1
Pfizer	CA2183577/CA2253393	1994-03-07	PULMONARY DELIVERY OF ACTIVE FRAGMENTS OF PARATHYROID HORMONE	ES2179831 (T3)	2003-02-01	PATTON JOHN Sâ€‚[US]	INHALE THERAPEUTIC SYST	A61K38/22; A61K9/00; A61K38/00; A61K38/29; A61P3/00; A61P19/10; A61P43/00; C07K14/635; G01N33/68; A61K38/00; A61K38/29; A61P19/10	A61K9/0078; A61K9/0073; A61K9/0075; A61K9/008; A61K38/29	ES19930923742T	19930929	20130929	US19920953397 19920929															US 08/207472	Priority1-2	EXUBERA								1
Pfizer	CA2183577/CA2253393	1994-03-07	PULMONARY DELIVERY OF ACTIVE FRAGMENTS OF PARATHYROID HORMONE	JP3717925 (B2); JPH08504756 (A)	1996-05-21			A61K38/22; A61K9/00; A61K38/00; A61K38/29; A61P3/00; A61P19/10; A61P43/00; C07K14/635; G01N33/68; A61K38/22; A61K38/22	A61K9/0078; A61K9/0073; A61K9/0075; A61K9/008; A61K38/29	JP19940509285	19930929	20130929	WO1993US09270 19930929; US19920953397 19920929															US 08/207472	Priority1-2	EXUBERA								1
Pfizer	CA2183577/CA2253393	1994-03-07	PARATHYROID HORMONE FORMULATIONS COMPRISING A BIOLOGICALLY ACTIVE N-TERMINAL FRAGMENT OF THE HORMONE	NZ257212 (A)	1996-11-26	PATTON JOHN S	INHALE THERAPEUTIC SYST	A61K38/22; A61K9/00; A61K38/00; A61K38/29; A61P3/00; A61P19/10; A61P43/00; C07K14/635; G01N33/68; A61K38/29; A61K9/12; A61K9/14	A61K9/0078; A61K9/0073; A61K9/0075; A61K9/008; A61K38/29	NZ19930257212	19930929	20130929	US19920953397 19920929															US 08/207472	Priority1-2	EXUBERA								1
Pfizer	CA2183577/CA2253393	1994-03-07	PULMONARY DELIVERY OF ACTIVE FRAGMENTS OF PARATHYROID HORMONE	PT679088 (E)	2002-12-31	PATTON JOHN Sâ€‚[US]	INHALE THERAPEUTIC SYSTâ€‚[US]	A61K38/22; A61K9/00; A61K38/00; A61K38/29; A61P3/00; A61P19/10; A61P43/00; C07K14/635; G01N33/68; A61K38/00; A61K38/29; A61P19/10	A61K9/0078; A61K9/0073; A61K9/0075; A61K9/008; A61K38/29	PT19930923742T	19930929	20130929	US19920953397 19920929															US 08/207472	Priority1-2	EXUBERA								1
Pfizer	CA2183577/CA2253393	1994-03-07	METHODS OF PULSING SYSTEMIC ADMINISTRATION OF PARATHYROID HORMONE ACTIVE FRAGMENT AND PHARMACEUTICAL COMPOSITIONS CONTAINING BIOLOGICALLY ACTIVE N-TERMINAL FRAGMENT OF PARATHYROID HORMONE	RU2142815 (C1); RU95112536 (A)	1999-12-20	DZHON S PATTONâ€‚[US]	INKHEJL TERAP JUTIK SISTEMZâ€‚[US]	A61K38/22; A61K9/00; A61K38/00; A61K38/29; A61P3/00; A61P19/10; A61P43/00; C07K14/635; G01N33/68; A61K38/29; C07K14/635; G01N33/68	A61K38/29; A61K9/0073; A61K9/0075; A61K9/0078; A61K9/008	RU19950112536	19930929	20130929	US19920953397 19920929; WO1993US09270 19930929															US 08/207472	Priority1-2	EXUBERA								1
Pfizer	CA2183577/CA2253393	1994-03-07	PULMONARY DELIVERY OF ACTIVE FRAGMENTS OF PARATHYROID HORMONE	WO9407514 (A1)	1994-04-14	PATTON JOHN S	INHALE THERAPEUTIC SYSTâ€‚[US]	A61K38/22; A61K9/00; A61K38/00; A61K38/29; A61P3/00; A61P19/10; A61P43/00; C07K14/635; G01N33/68; A61K37/00	A61K38/29; A61K9/0073; A61K9/0075; A61K9/0078; A61K9/008	WO1993US09270	19930929	20130929	US19920953397 19920929											US4833125 (A); US5011678 (A)				US 08/207472	Priority1-2	EXUBERA								1
Pfizer	CA2183577/CA2253393	1994-03-07	METHOD AND DEVICE FOR DELIVERING AEROSOLIZED MEDICAMENTS	KR100246082 (B1)	2000-04-01	PATTON JOHN Sâ€‚[US]; PLATZ ROBERT Mâ€‚[US]	INHALE INCâ€‚[US]	A61M13/00; A61M11/00; A61M15/00; A61M16/00; A61J3/00; A61M15/00; A61M16/00	A61M15/0065; A61M15/0086; A61M11/002; A61M15/0015; A61M15/008; A61M16/0063; A61M2202/064; A61M2205/073; A61M2206/16	KR19937004095	19931230	20131230	US19910724915 19910702; WO1992US05621 19920702															US 08/207472	Priority1-2	EXUBERA								1
Pfizer	CA2183577/CA2253393	1994-03-07	Pulmonary delivery of active fragments of parathyroid hormone	US5607915 (A)	1997-03-04	PATTON JOHN Sâ€‚[US]	INHALE THERAPEUTIC SYSTâ€‚[US]	A61K38/22; A61K9/00; A61K38/00; A61K38/29; A61P3/00; A61P19/10; A61P43/00; C07K14/635; G01N33/68; A61K38/29	A61K9/0078; A61K9/0073; A61K9/0075; A61K9/008; A61K38/29	US19940232849	19940425	20140425	US19940232849 19940425; US19920953397 19920929	US4698328 (A); US4833125 (A); US5011678 (A); US5230884 (A); US5302581 (A); FR2666987 (A1); JPH02111 (A); GB2248550 (A); WO9210515 (A1)														US 08/207472	Priority1-2	EXUBERA								1
Pfizer	CA2183577/CA2253393	1994-03-07	Method and apparatus for dispersion of dry powder medicaments	US5785049 (A)	1998-07-28	SMITH ADRIAN Eâ€‚[US]; BURR JOHN Dâ€‚[US]; ETTER JEFFERY Wâ€‚[US]; AXFORD GEORGE Sâ€‚[US]; LYONS SHIRLEY Wâ€‚[US]; PLATZ ROBERT Mâ€‚[US]	INHALE THERAPEUTIC SYSTâ€‚[US]	B65D83/06; A61M15/00; B05B7/14; A61M15/00; A61M16/00; B05D7/14; B65D83/06	A61M15/0045; A61M15/0036; A61M15/004; A61M15/0041; A61M15/0051; A61M15/0055; A61M15/0086; A61M2202/064; A61M2205/0233; A61M2205/073; A61M2205/6045	US19940309691	19940921	20140921	US19940309691 19940921	US478744 (A); US513189 (A); US2533065 (A); US2549303 (A); US2570774 (A); US2603216 (A); US3425600 (A); US3921637 (A); US3967761 (A); US3991761 (A); US3994421 (A); US4069819 (A); US4105027 (A); US4114615 (A); US4249526 (A); US4338931 (A); US4446862 (A); US4627432 (A); US4807814 (A); US4811731 (A); US4884565 (A); US4889114 (A); US4995385 (A); US5035237 (A); US5048514 (A); US5186166 (A); US5207217 (…														US 08/207472	Priority1-2	EXUBERA								1
Pfizer	CA2183577/CA2253393	1994-03-07	METHODS AND COMPOSITIONS FOR PULMONARY DELIVERY OF INSULIN	CA2183577 (C); CA2183577 (A1)	1995-09-14	PATTON JOHN Sâ€‚[US]; FOSTER LINDA Câ€‚[US]; PLATZ ROBERT Mâ€‚[US]	INHALE THERAPEUTIC SYSTâ€‚[US]	A61K9/12; A61K9/00; A61K9/14; A61K9/16; A61K38/28; A61K47/06; A61P3/08; A61K47/12; A61K47/18; A61K47/26; A61K38/28; A61K9/12; A61K9/72	A61K38/28; A61K9/0075; A61K9/1623; A61K47/12; A61K47/183; A61K47/26; A61K9/1617; Y10S514/866	CA19952183577	19950207	20150207	US19940207472 19940307; US19950383475 19950201; WO1995US01563 19950207															US 08/207472	Priority1-2	EXUBERA								1
Pfizer	CA2183577/CA2253393	1994-03-07	METHODS AND COMPOSITIONS FOR PULMONARY DELIVERY OF INSULIN	AT264096 (T)	2004-04-15	PATTON JOHN Sâ€‚[US]; FOSTER LINDA Câ€‚[US]; PLATZ ROBERT Mâ€‚[US]	NEKTAR THERAPEUTICSâ€‚[US]	A61K9/12; A61K9/00; A61K9/14; A61K9/16; A61K38/28; A61K47/06; A61P3/08; A61K47/12; A61K47/18; A61K47/26; A61K9/12; A61K9/72; A61K38/28	A61K38/28; A61K9/0075; A61K9/1623; A61K47/12; A61K47/183; A61K47/26; A61K9/1617; Y10S514/866	AT19950909506T	19950207	20150207	US19940207472 19940307; US19950383475 19950201; WO1995US01563 19950207															US 08/207472	Priority1-2	EXUBERA								1
Pfizer	CA2183577/CA2253393	1994-03-07	METHODS AND COMPOSITIONS FOR PULMONARY DELIVERY OF INSULIN	AT416755 (T)	2008-12-15	PATTON JOHN Sâ€‚[US]; FOSTER LINDAâ€‚[US]; PLATZ ROBERT Mâ€‚[US]	NEKTAR THERAPEUTICSâ€‚[US]	A61K9/12; A61K9/00; A61K9/14; A61K9/16; A61K9/72; A61K38/28; A61K47/06; A61P3/08; A61K47/12; A61K47/18; A61K47/26	A61K38/28; A61K9/0075; A61K9/1623; A61K47/12; A61K47/183; A61K47/26; A61K9/1617; Y10S514/866	AT20040076082T	19950207	20150207	US19940207472 19940307; US19950383475 19950201															US 08/207472	Priority1-2	EXUBERA								1
Pfizer	CA2183577/CA2253393	1994-03-07	Methods and compositions for pulmonary delivery of insulin	AU689217 (B2)	1998-03-26	PATTON JOHN S; FOSTER LINDA C; PLATZ ROBERT M	INHALE THERAPEUTIC SYST	A61K9/12; A61K9/00; A61K9/14; A61K9/16; A61K38/28; A61K47/06; A61P3/08; A61K47/12; A61K47/18; A61K47/26; A61K9/12	A61K38/28; A61K9/0075; A61K9/1623; A61K47/12; A61K47/183; A61K47/26; A61K9/1617; Y10S514/866	AU19950017449	19950207	20150207	US19940207472 19940307; US19950383475 19950201; WO1995US01563 19950207	US5204108 (A)														US 08/207472	Priority1-2	EXUBERA								1
Pfizer	CA2183577/CA2253393	1994-03-07	Methods and compositions for pulmonary delivery of insulin	AU1744995 (A)	1995-09-25	PATTON JOHN S; FOSTER LINDA C; PLATZ ROBERT M	INHALE THERAPEUTIC SYST	A61K9/12; A61K9/00; A61K9/14; A61K9/16; A61K38/28; A61K47/06; A61P3/08; A61K47/12; A61K47/18; A61K47/26; A61K9/12	A61K38/28; A61K9/0075; A61K9/1623; A61K47/12; A61K47/183; A61K47/26; A61K9/1617; Y10S514/866	AU19950017449D	19950207	20150207	US19940207472 19940307; US19950383475 19950201; WO1995US01563 19950207															US 08/207472	Priority1-2	EXUBERA								1
Pfizer	CA2183577/CA2253393	1994-03-07	METHODS AND COMPOSITIONS FOR PULMONARY DELIVERY OF INSULIN	BR9507023 (A)	1997-09-23	PATTON JOHN S; FOSTER LINDA; PLATZ ROBERT M	INHALE THERAPEUTIC SYSTâ€‚[US]	A61K9/12; A61K9/00; A61K9/14; A61K9/16; A61K38/28; A61K47/06; A61P3/08; A61K47/12; A61K47/18; A61K47/26; A61K9/12	A61K38/28; A61K9/0075; A61K9/1623; A61K47/12; A61K47/183; A61K47/26; A61K9/1617; Y10S514/866	BR19959507023	19950207	20150207	US19940207472 19940307; US19950383475 19950201; WO1995US01563 19950207															US 08/207472	Priority1-2	EXUBERA								1
Pfizer	CA2183577/CA2253393	1994-03-07	Methods and compositions for pulmonary delivery of insulin	CN1152867 (A); CN1098679 (C)	1997-06-25	PATTON JOHN Sâ€‚[US]; FOSTER LINDA Câ€‚[US]; PLATZ ROBERT Mâ€‚[US]	INHALE THERAPEUTIC SYSTâ€‚[US]	A61K9/12; A61K9/00; A61K9/14; A61K9/16; A61K38/28; A61K47/06; A61P3/08; A61K47/12; A61K47/18; A61K47/26; A61K9/12	A61K38/28; A61K9/0075; A61K9/1623; A61K47/12; A61K47/183; A61K47/26; A61K9/1617; Y10S514/866	CN1995191910	19950207	20150207	US19940207472 19940307; US19950383475 19950201															US 08/207472	Priority1-2	EXUBERA								1
Pfizer	CA2183577/CA2253393	1994-03-07	ADMINISTRATION METHODS AND PREPARATIONS FOR LUNG ADMINISTRATION OF INSULIN	CZ295827 (B6); CZ9602600 (A3)	1997-04-16	PATTON JOHN Sâ€‚[US]; FOSTER LINDA Câ€‚[US]; PLATZ ROBERT Mâ€‚[US]	INHALE THERAPEUTIC SYSTâ€‚[US]	A61K9/12; A61K9/00; A61K9/14; A61K9/16; A61K38/28; A61K47/06; A61P3/08; A61K47/12; A61K47/18; A61K47/26; A61K9/12; A61K38/28	A61K38/28; A61K9/0075; A61K9/1623; A61K47/12; A61K47/183; A61K47/26; A61K9/1617; Y10S514/866	CZ19960002600	19950207	20150207	US19940207472 19940307; US19950383475 19950201															US 08/207472	Priority1-2	EXUBERA								1
Pfizer	CA2183577/CA2253393	1994-03-07	METHODS AND COMPOSITIONS FOR PULMONARY DELIVERY OF INSULIN	DE69532884 (T2)	2004-09-02	PATTON JOHN Sâ€‚[US]; FOSTER LINDA Câ€‚[US]; PLATZ ROBERT Mâ€‚[US]	NEKTAR THERAPEUTICS SAN CARLOSâ€‚[US]	A61K9/12; A61K9/00; A61K9/14; A61K9/16; A61K38/28; A61K47/06; A61P3/08; A61K47/12; A61K47/18; A61K47/26; A61K9/12; A61K9/72; A61K38/28	A61K38/28; A61K9/0075; A61K9/1623; A61K47/12; A61K47/183; A61K47/26; A61K9/1617; Y10S514/866	DE1995632884T	19950207	20150207	US19940207472 19940307; US19950383475 19950201; WO1995US01563 19950207															US 08/207472	Priority1-2	EXUBERA								1
Pfizer	CA2183577/CA2253393	1994-03-07	METHODS AND COMPOSITIONS FOR PULMONARY DELIVERY OF INSULIN	DK0748213 (T3)	2004-08-02	PLATZ ROBERT Mâ€‚[US]; PATTON JOHN Sâ€‚[US]; FOSTER LINDA Câ€‚[US]	NEKTAR THERAPEUTICSâ€‚[US]	A61K9/12; A61K9/00; A61K9/14; A61K9/16; A61K38/28; A61K47/06; A61P3/08; A61K47/12; A61K47/18; A61K47/26; A61K9/12; A61K9/72; A61K38/28	A61K38/28; A61K9/0075; A61K9/1623; A61K47/12; A61K47/183; A61K47/26; A61K9/1617; Y10S514/866	DK19950909506T	19950207	20150207	US19940207472 19940307; US19950383475 19950201															US 08/207472	Priority1-2	EXUBERA								1
Pfizer	CA2183577/CA2253393	1994-03-07	METHODS AND COMPOSITIONS FOR PULMONARY DELIVERY OF INSULIN	EP0748213 (B1); EP0748213 (A1); EP0748213 (A4)	1996-12-18	PATTON JOHN Sâ€‚[US]; FOSTER LINDA Câ€‚[US]; PLATZ ROBERT Mâ€‚[US]	INHALE THERAPEUTIC SYSTâ€‚[US]	A61K9/12; A61K9/00; A61K9/14; A61K9/16; A61K38/28; A61K47/06; A61P3/08; A61K47/12; A61K47/18; A61K47/26; A61K9/12	A61K38/28; A61K9/0075; A61K9/1623; A61K47/12; A61K47/183; A61K47/26; A61K9/1617; Y10S514/866	EP19950909506	19950207	20150207	WO1995US01563 19950207; US19940207472 19940307; US19950383475 19950201	EP0655237 (A1); WO9500127 (A1); EP0611567 (A1); EP0302772 (A1); WO9106282 (A1); WO8400294 (A1); US3937668 (A); US4806343 (A); WO9300951 (A1)					XP000945464					US5204108 (A); US5017372 (A)				US 08/207472	Priority1-2	EXUBERA								1
Pfizer	CA2183577/CA2253393	1994-03-07	Methods and compositions for pulmonary delivery of insulin	EP1462096 (B1); EP1462096 (A1)	2004-09-29	PATTON JOHN Sâ€‚[US]; FOSTER LINDAâ€‚[US]; PLATZ ROBERT Mâ€‚[US]	NEKTAR THERAPEUTICSâ€‚[US]	A61K9/12; A61K9/00; A61K9/14; A61K9/16; A61K38/28; A61K47/06; A61P3/08; A61K47/12; A61K47/18; A61K47/26; A61K9/12; A61K9/72; A61K38/28	A61K38/28; A61K9/0075; A61K9/1623; A61K47/12; A61K47/183; A61K47/26; A61K9/1617; Y10S514/866	EP20040076082	19950207	20150207	EP19950909506 19950207; US19940207472 19940307; US19950383475 19950201	EP0655237 (A1); WO9500127 (A1); EP0611567 (A1); EP0302772 (A1); WO9106282 (A1); WO8400294 (A1); US3937668 (A); US4806343 (A); WO9300951 (A1)														US 08/207472	Priority1-2	EXUBERA								1
Pfizer	CA2183577/CA2253393	1994-03-07	Methods and compositions for pulmonary delivery of insulin	EP2036541 (A1)	2009-03-18	PATTON JOHN Sâ€‚[US]; PLATZ ROBERT Mâ€‚[US]; FOSTER LINDAâ€‚[US]	NEKTAR THERAPEUTICSâ€‚[US]	A61K9/12; A61K9/00; A61K9/14; A61K9/16; A61K9/72; A61K38/28; A61K47/06; A61P3/08; A61K47/12; A61K47/18; A61K47/26	A61K38/28; A61K9/0075; A61K9/1623; A61K47/12; A61K47/183; A61K47/26; A61K9/1617; Y10S514/866	EP20080021259	19950207	20150207	EP20040076082 19950207; EP19950909506 19950207; US19940207472 19940307; US19950383475 19950201	EP0655237 (A1); WO9500127 (A1); EP0611567 (A1); EP0302772 (A1); WO9106282 (A1); WO8400294 (A1); US3937668 (A); US4806343 (A); WO9300951 (A1)								US5254330 (A); US5320094 (A); US5011678 (A); US5204108 (A); US4294829 (A); US4153689 (A); WO9302712 (A1); WO9102545 (A1); WO9009780 (A1); WO8804556 (A1); GB1527605 (A); EP0520748 (A1); WO9300951 (A1)						US 08/207472	Priority1-2	EXUBERA								1
Pfizer	CA2183577/CA2253393	1994-03-07	METHODS AND COMPOSITIONS FOR PULMONARY DELIVERY OF INSULIN	ES2218543 (T3)	2004-11-16	PATTON JOHN Sâ€‚[US]; FOSTER LINDA Câ€‚[US]; PLATZ ROBERT Mâ€‚[US]	NEKTAR THERAPEUTICS	A61K9/12; A61K9/00; A61K9/14; A61K9/16; A61K38/28; A61K47/06; A61P3/08; A61K47/12; A61K47/18; A61K47/26; A61K9/12; A61K9/72; A61K38/28	A61K38/28; A61K9/0075; A61K9/1623; A61K47/12; A61K47/183; A61K47/26; A61K9/1617; Y10S514/866	ES19950909506T	19950207	20150207	US19940207472 19940307; US19950383475 19950201															US 08/207472	Priority1-2	EXUBERA								1
Pfizer	CA2183577/CA2253393	1994-03-07	METHODS AND COMPOSITIONS FOR PULMONARY DELIVERY OF INSULIN	ES2316917 (T3)	2009-04-16	PATTON JOHN Sâ€‚[US]; FOSTER LINDAâ€‚[US]; PLATZ ROBERT Mâ€‚[US]	NEKTAR THERAPEUTICS	A61K9/12; A61K9/00; A61K9/14; A61K9/16; A61K9/72; A61K38/28; A61K47/06; A61P3/08; A61K47/12; A61K47/18; A61K47/26	A61K38/28; A61K9/0075; A61K9/1623; A61K47/12; A61K47/183; A61K47/26; A61K9/1617; Y10S514/866	ES20040076082T	19950207	20150207	US19940207472 19940307; US19950383475 19950201															US 08/207472	Priority1-2	EXUBERA								1
Pfizer	CA2183577/CA2253393	1994-03-07	METHODS AND COMPOSITIONS FOR PULMONARY DELIVERY OF INSULIN	HUT75676 (A)	1997-05-28	FOSTER LINDA Câ€‚[US]; PATTON JOHN Sâ€‚[US]; PLATZ ROBERT Mâ€‚[US]	INHALE THERAPEUTIC SYSTâ€‚[US]	A61K9/12; A61K9/00; A61K9/14; A61K9/16; A61K38/28; A61K47/06; A61P3/08; A61K47/12; A61K47/18; A61K47/26; A61K9/12	A61K38/28; A61K9/0075; A61K9/1623; A61K47/12; A61K47/183; A61K47/26; A61K9/1617; Y10S514/866	HU19960002454	19950207	20150207	US19940207472 19940307; US19950383475 19950201															US 08/207472	Priority1-2	EXUBERA								1
Pfizer	CA2183577/CA2253393	1994-03-07	METHODS AND COMPOSITIONS FOR PULMONARY DELIVERY OF INSULIN	JPH10501519 (A)	1998-02-10			A61K9/12; A61K9/00; A61K9/14; A61K9/16; A61K38/28; A61K47/06; A61P3/08; A61K47/12; A61K47/18; A61K47/26; A61K38/28; A61K9/12; A61K9/14; A61K47/06	A61K38/28; A61K9/0075; A61K9/1623; A61K47/12; A61K47/183; A61K47/26; A61K9/1617; Y10S514/866	JP19950523456	19950207	20150207	WO1995US01563 19950207; US19940207472 19940307; US19950383475 19950201															US 08/207472	Priority1-2	EXUBERA								1
Pfizer	CA2183577/CA2253393	1994-03-07	POWDERED INSULIN DELIVERED AS AN AEROSOL	NZ281112 (A)	1998-04-27	PATTON JOHN S; FOSTER LINDA C; PLATZ ROBERT M	INHALE THERAPEUTIC SYST	A61K9/12; A61K9/00; A61K9/14; A61K9/16; A61K38/28; A61K47/06; A61P3/08; A61K47/12; A61K47/18; A61K47/26; A61K9/12; A61K9/14; A61K38/28	A61K38/28; A61K9/0075; A61K9/1623; A61K47/12; A61K47/183; A61K47/26; A61K9/1617; Y10S514/866	NZ19950281112	19950207	20150207	US19940207472 19940307; US19950383475 19950201; WO1995US01563 19950207															US 08/207472	Priority1-2	EXUBERA								1
Pfizer	CA2183577/CA2253393	1994-03-07	Method of respiratory delivery of insulin as a dry powder	NZ329747 (A)	2000-08-25	PATTON JOHN S; FOSTER LINDA C; PLATZ ROBERT M	INHALE THERAPEUTIC SYST	A61K9/14; A61K9/72; A61K38/28; A61K38/28; A61K9/14; A61K9/72		NZ19950329747	19950207	20150207	US19950383475 19950201; NZ19950281112 19950207; US19940207472 19940307															US 08/207472	Priority1-2	EXUBERA								1
Pfizer	CA2183577/CA2253393	1994-03-07	METHODS OF AND COMPOSITIONS FOR ADMINISTERING INSULIN INTO LUNGS	PL179443 (B1); PL316199 (A1)	1996-12-23	PATTON JOHN Sâ€‚[US]; FOSTER LINDA Câ€‚[US]; PLATZ ROBERT Mâ€‚[US]	INHALE THERAPEUTIC SYSTâ€‚[US]	A61K9/12; A61K9/00; A61K9/14; A61K9/16; A61K38/28; A61K47/06; A61P3/08; A61K47/12; A61K47/18; A61K47/26; A61K9/12	A61K38/28; A61K9/0075; A61K9/1623; A61K47/12; A61K47/183; A61K47/26; A61K9/1617; Y10S514/866	PL19950316199	19950207	20150207	US19940207472 19940307; US19950383475 19950201; WO1995US01563 19950207															US 08/207472	Priority1-2	EXUBERA								1
Pfizer	CA2183577/CA2253393	1994-03-07	METHODS AND COMPOSITIONS FOR PULMONARY DELIVERY OF INSULIN	PT748213 (E)	2004-08-31	PLATZ ROBERT Mâ€‚[US]; PATTON JOHN Sâ€‚[US]; FOSTER LINDA Câ€‚[US]	NEKTAR THERAPEUTICSâ€‚[US]	A61K9/12; A61K9/00; A61K9/14; A61K9/16; A61K38/28; A61K47/06; A61P3/08; A61K47/12; A61K47/18; A61K47/26; A61K9/12; A61K9/72; A61K38/28	A61K38/28; A61K9/0075; A61K9/1623; A61K47/12; A61K47/183; A61K47/26; A61K9/1617; Y10S514/866	PT19950909506T	19950207	20150207	US19940207472 19940307; US19950383475 19950201															US 08/207472	Priority1-2	EXUBERA								1
Pfizer	CA2183577/CA2253393	1994-03-07	METHODS AND COMPOSITIONS FOR LIGHT DELIVERY OF INSULIN	RU2175556 (C2)	2001-11-10	PATTON DZHON Sâ€‚[US]; FOSTER LINDA Kâ€‚[US]; PLATS ROBERT Mâ€‚[US]	INKHEJL TERAP JUTIK SISTEMZâ€‚[US]	A61K38/28; A61K9/12; A61K9/72; A61P5/50; A61K; A61K38/28; A61K9/12; A61K9/72; A61P5/50		RU19960118508	19950207	20150207	US19940207472 19940307															US 08/207472	Priority1-2	EXUBERA								1
Pfizer	CA2183577/CA2253393	1994-03-07	METHODS AND COMPOSITIONS FOR PULMONARY DELIVERY OF INSULIN	WO9524183 (A1)	1995-09-14	PATTON JOHN S; FOSTER LINDA C; PLATZ ROBERT M	INHALE THERAPEUTIC SYSTâ€‚[US]	A61K9/12; A61K9/00; A61K9/14; A61K9/16; A61K38/28; A61K47/06; A61P3/08; A61K47/12; A61K47/18; A61K47/26; A61K9/12	A61K38/28; A61K9/0075; A61K9/1623; A61K47/12; A61K47/183; A61K47/26; A61K9/1617; Y10S514/866	WO1995US01563	19950207	20150207	US19940207472 19940307; US19950383475 19950201											US5204108 (A); US5017372 (A)				US 08/207472	Priority1-2	EXUBERA								1
Pfizer	CA2183577/CA2253393	1994-03-07	Insulin composition and a method for the preparation thereof	IL112618 (A)	1999-10-28		INHALE THERAPEUTIC SYSTâ€‚[US]	A61K9/12; A61K9/00; A61K9/14; A61K9/16; A61K38/28; A61K47/06; A61P3/08; A61K47/12; A61K47/18; A61K47/26; C07K14/62; A61K9/72; A61K39/28	A61K38/28; A61K9/0075; A61K9/1623; A61K47/12; A61K47/183; A61K47/26; A61K9/1617; Y10S514/866	IL19950112618	19950212	20150212	US19940207472 19940307; US19950383475 19950201															US 08/207472	Priority1-2	EXUBERA								1
Pfizer	CA2183577/CA2253393	1994-03-07	Methods and compositions for pulmonary delivery of insulin	PE48995 (A1)	1996-01-13	PATTON JOHN Sâ€‚[US]; FOSTER LINDA Câ€‚[US]; PLATZ ROBERT Mâ€‚[US]	INHALE THERAPEUTIC SYSTâ€‚[US]	A61K38/28; A61K9/12; A61K9/72; A61P5/50; A61K		PE19950262278	19950220	20150220	US19940207472 19940307															US 08/207472	Priority1-2	EXUBERA								1
Pfizer	CA2183577/CA2253393	1994-03-07	Pharmaceutical composition for respiratory/pulmonary delivery of insulin and preparation method thereof	TW576750 (B)	2004-02-21	PATTON JOHN Sâ€‚[US]; FOSTER LINDA Câ€‚[US]; PLATZ ROBERT Mâ€‚[US]	NEKTAR THERAPEUTICSâ€‚[US]	A61K9/14; A61K9/14		TW19950101726	19950224	20150224	US19950383475 19950201															US 08/207472	Priority1-2	EXUBERA								1
Pfizer	CA2183577/CA2253393	1994-03-07	Methods and compositions for pulmonary delivery of insulin	ZA9501883 (A)	1995-12-14	PATTON JOHN S; FOSTER LINDA C; PLATZ ROBERT M	INHALE THERAPEUTIC SYST	A61K38/28; A61K9/12; A61K9/72; A61P5/50; A61K; A61K		ZA19950001883	19950307	20150307	US19940207472 19940307															US 08/207472	Priority1-2	EXUBERA								1
Pfizer	CA2183577/CA2253393	1994-03-07	PULMONARY DELIVERY OF ACTIVE FRAGMENTS OF PARATHYROID HORMONE	FI951465 (A); FI112917 (B)	1995-05-10	PATTON JOHN Sâ€‚[US]	INHALE THERAPEUTIC SYSTâ€‚[US]	A61K38/22; A61K9/00; A61K38/00; A61K38/29; A61P3/00; A61P19/10; A61P43/00; C07K14/635; G01N33/68; A61K	A61K38/29; A61K9/0073; A61K9/0075; A61K9/0078; A61K9/008	FI19950001465	19950328	20150328	US19920953397 19920929; WO1993US09270 19930929															US 08/207472	Priority1-2	EXUBERA								1
Pfizer	CA2183577/CA2253393	1994-03-07	PULMONARY DELIVERY OF ACTIVE FRAGMENTS OF PARATHYROID HORMONE	NO322244 (B1); NO951192 (A)	1995-03-28	PATTON JOHN Sâ€‚[US]	INHALE THERAPEUTIC SYSTâ€‚[US]	A61K38/22; A61K9/00; A61K38/00; A61K38/29; A61P3/00; A61P19/10; A61P43/00; C07K14/635; G01N33/68; A61K38/29	A61K9/0078; A61K9/0073; A61K9/0075; A61K9/008; A61K38/29	NO19950001192	19950328	20150328	US19920953397 19920929; WO1993US09270 19930929															US 08/207472	Priority1-2	EXUBERA								1
Pfizer	CA2183577/CA2253393	1994-03-07	Compositions and methods for nucleic acid delivery to the lung	US5994314 (A)	1999-11-30	ELJAMAL MOHAMMEDâ€‚[US]; PATTON JOHN Sâ€‚[US]; FOSTER LINDAâ€‚[US]; PLATZ ROBERT Mâ€‚[US]	INHALE THERAPEUTIC SYSTâ€‚[US]	A61K9/00; A61K9/127; A61K9/14; A61K9/16; A61K31/70; A61K47/48; A61K48/00; A61K48/00; A61K9/127; A61K9/16; A61K31/70	A61K9/0075; A61K9/1272; A61K9/1658; A61K31/7088; A61K47/48053; A61K47/48815; A61K47/48853; A61K48/00; B82Y5/00; A61K9/1617; A61K9/1623	US19950422563	19950414	20150414	US19930044358 19930407; US19950422563 19950414; US19950417507 19950404	US5049388 (A); US5567433 (A)														US 08/207472	Priority1-2	EXUBERA								1
Pfizer	CA2183577/CA2253393	1994-03-07	Spray drying of macromolecules to produce inhaleable dry powders	US6582728 (B1)	2003-06-24	PLATZ ROBERT Mâ€‚[US]; PATTON JOHN Sâ€‚[US]; FOSTER LINDAâ€‚[US]; ELJAMAL MOHAMMEDâ€‚[US]	INHALE THERAPEUTIC SYSTâ€‚[US]	A61K9/14; A61K9/00; A61K9/12; A61K9/16; A61K9/72; A61K31/70; A61K31/715; A61K38/00; A61K38/21; A61K38/23; A61K38/28; A61K38/55; A61K38/57; A61K39/395; A61M11/00; A61M15/00; A61M16/00; A61P5/12; A61P11/00; A61P37/04; A61K9/14; A61K9/12	A61K38/1793; A61K38/215; A61K38/23; A61K38/28; A61K38/29; A61K38/57; A61K9/0075; A61K47/48053; A61K9/1611; A61K9/1617; A61M15/0045; A61K9/1623; A61K9/1652; A61K9/1658; A61K9/1688; A61K9/1694; A61K48/00; A61K31/7088; A61K31/727; B82Y5/00; A61M15/0033; A61M15/0051; A61K9/1635; A61M15/0086; A61M2202/064; A61M2205/0233; A61M2205/073; C12N2799/022; Y10S514/958; A61K38/215; A61K2300/00	US19950423515	19950414	20150414	US19950423515 19950414; US19920910048 19920708	US3608066 (A); US3674901 (A); US5139016 (A); US5192528 (A); US5254330 (A); US5260306 (A); US5354562 (A); US5354934 (A); US5384133 (A); US5458135 (A); US5554382 (A); US5626871 (A); US5780014 (A); US5855913 (A); EP0611567 (A1)								US2598525 (A); US3202731 (A); US3300474 (A); US3314803 (A); US3362405 (A); US3425600 (A); US3540927 (A); US3554768 (A); US3620776 (A); US3666496 (A); US3764716 (A); US3921637 (A); US3964483 (A); US3971852 (A); US3991304 (A); US3991761 (A); US3994421 (A); US4036223 (A); US4069819 (A); US4098273 (A); US4109019 (A); US4153689 (A); US4206200 (A); US4249526 (A); US4253468 (A); US4294624 (A); US4294829…						US 08/207472	Priority1-2	EXUBERA								1
Pfizer	CA2183577/CA2253393	1994-03-07	METHODS AND COMPOSITIONS FOR THE DRY POWDER FORMULATION OF INTERFERONS	AT299892 (T)	2005-08-15	PLATZ ROBERT Mâ€‚[US]; KIMURA SHIGENOBUâ€‚[JP]; SATOH YU-ICHIROâ€‚[JP]; FOSTER LINDA Câ€‚[US]	NEKTAR THERAPEUTICSâ€‚[US]	A61K9/14; A01N25/02; A61K9/00; A61K9/16; A61K9/48; A61K9/72; A61K38/00; A61K38/21; A61K45/00; A61K47/42; C07K1/36; C07K14/555; C07K14/555; A61K9/00; A61K9/14; A61K38/21	A61K9/0075; A61K9/1611; A61K9/1623; A61K9/1658; A61K38/21; A61K38/215; A61K38/21; A61K2300/00; A61K38/215; A61K2300/00	AT19950919181T	19950515	20150515	WO1995US06008 19950515; US19940246034 19940518															US 08/207472	Priority1-2	EXUBERA								1
Pfizer	CA2183577/CA2253393	1994-03-07	Methods and compositions for the dry powder formulation of interferons	AU696387 (B2)	1998-09-10	PLATZ ROBERT M; KIMURA NARINOBU; SATOH OICHIRO; FOSTER LINDA C	INHALE THERAPEUTIC SYST	A61K9/14; A01N25/02; A61K9/00; A61K9/16; A61K9/48; A61K9/72; A61K38/00; A61K38/21; A61K45/00; A61K47/42; C07K1/36; C07K14/555; C07K14/555; A61K9/14; A61K38/21	A61K9/0075; A61K9/1611; A61K9/1623; A61K9/1658; A61K38/21; A61K38/215; A61K38/21; A61K2300/00; A61K38/215; A61K2300/00	AU19950025142	19950515	20150515	US19940246034 19940518; WO1995US06008 19950515	US5284656 (A); WO9116038 (A1); WO9300951 (A1)														US 08/207472	Priority1-2	EXUBERA								1
Pfizer	CA2183577/CA2253393	1994-03-07	Methods and compositions for the dry powder formulation of interferons	AU2514295 (A)	1995-12-05	PLATZ ROBERT M; KIMURA NARINOBU; SATOH OICHIRO; FOSTER LINDA C	INHALE THERAPEUTIC SYST	A61K9/14; A01N25/02; A61K9/00; A61K9/16; A61K9/48; A61K9/72; A61K38/00; A61K38/21; A61K45/00; A61K47/42; C07K1/36; C07K14/555; C07K14/555; A61K9/14; A61K38/21	A61K9/0075; A61K9/1611; A61K9/1623; A61K9/1658; A61K38/21; A61K38/215; A61K38/21; A61K2300/00; A61K38/215; A61K2300/00	AU19950025142D	19950515	20150515	US19940246034 19940518; WO1995US06008 19950515															US 08/207472	Priority1-2	EXUBERA								1
Pfizer	CA2183577/CA2253393	1994-03-07	METHODS AND COMPOSITIONS FOR THE DRY POWDER FORMULATION OF INTERFERONS	CA2190502 (A1)	1995-11-23	PLATZ ROBERT Mâ€‚[US]; KIMURA SHIGENOBUâ€‚[JP]; SATOH YUICHIROâ€‚[JP]; FOSTER LINDA Câ€‚[US]	INHALE THERAPEUTIC SYSTâ€‚[US]	A61K9/14; A01N25/02; A61K9/00; A61K9/16; A61K9/48; A61K9/72; A61K38/00; A61K38/21; A61K45/00; A61K47/42; C07K1/36; C07K14/555; A61K38/21; A61K9/14	A61K9/0075; A61K9/1611; A61K9/1623; A61K9/1658; A61K38/21; A61K38/215; A61K38/21; A61K2300/00; A61K38/215; A61K2300/00	CA19952190502	19950515	20150515	US19940246034 19940518															US 08/207472	Priority1-2	EXUBERA								1
Pfizer	CA2183577/CA2253393	1994-03-07	Method and compositions for the dry powder formulation of interferons	CN1073119 (C); CN1151168 (A)	1997-06-04	PLATZ R Mâ€‚[US]; KIMURA Nâ€‚[US]; SATOH Oâ€‚[US]	INHALE THERAPEUTIC SYSTâ€‚[US]	A61K9/14; A01N25/02; A61K9/00; A61K9/16; A61K9/48; A61K9/72; A61K38/00; A61K38/21; A61K45/00; A61K47/42; C07K1/36; C07K14/555; C07K14/555; A61K9/14; A61K38/21	A61K9/0075; A61K9/1611; A61K9/1623; A61K9/1658; A61K38/21; A61K38/215; A61K38/21; A61K2300/00; A61K38/215; A61K2300/00	CN1995193669	19950515	20150515	US19940246034 19940518															US 08/207472	Priority1-2	EXUBERA								1
Pfizer	CA2183577/CA2253393	1994-03-07	METHODS AND COMPOSITIONS FOR THE DRY POWDER FORMULATION OF INTERFERONS	DE69534318 (T2)	2006-04-20	PLATZ ROBERT Mâ€‚[US]; KIMURA SHIGENOBUâ€‚[JP]; SATOH YU-ICHIROâ€‚[JP]; FOSTER LINDA Câ€‚[US]	NEKTAR THERAPEUTICS SAN CARLOSâ€‚[US]	A61K9/14; C07K14/555; A01N25/02; A61K9/00; A61K9/16; A61K9/48; A61K9/72; A61K38/00; A61K38/21; A61K45/00; A61K47/42; C07K1/36	A61K9/0075; A61K9/1611; A61K9/1623; A61K9/1658; A61K38/21; A61K38/215; A61K38/21; A61K2300/00; A61K38/215; A61K2300/00	DE1995634318T	19950515	20150515	US19940246034 19940518; WO1995US06008 19950515															US 08/207472	Priority1-2	EXUBERA								1
Pfizer	CA2183577/CA2253393	1994-03-07	METHODS AND COMPOSITIONS FOR THE DRY POWDER FORMULATION OF INTERFERONS	EP0759939 (B1); EP0759939 (A1); EP0759939 (A4)	1997-03-05	PLATZ ROBERT Mâ€‚[US]; KIMURA SHIGENOBUâ€‚[JP]; SATOH YU-ICHIROâ€‚[JP]; FOSTER LINDA Câ€‚[US]	INHALE THERAPEUTIC SYSTâ€‚[US]	A61K9/14; A01N25/02; A61K9/00; A61K9/16; A61K9/48; A61K9/72; A61K38/00; A61K38/21; A61K45/00; A61K47/42; C07K1/36; C07K14/555; C07K14/555; A61K9/14; A61K38/21	A61K9/0075; A61K9/1611; A61K9/1623; A61K9/1658; A61K38/21; A61K38/215; A61K38/21; A61K2300/00; A61K38/215; A61K2300/00	EP19950919181	19950515	20150515	WO1995US06008 19950515; US19940246034 19940518	US4895719 (A); WO9116882 (A1)										WO9116038 (A1); WO9300951 (A1); US5049389 (A); US4613500 (A); US5284656 (A); US4812444 (A); US4847079 (A)				US 08/207472	Priority1-2	EXUBERA								1
Pfizer	CA2183577/CA2253393	1994-03-07	METHODS AND COMPOSITIONS FOR THE DRY POWDER FORMULATION OF INTERFERONS	ES2245780 (T3)	2006-01-16	PLATZ ROBERT Mâ€‚[US]; KIMURA SHIGENOBUâ€‚[JP]; SATOH YU-ICHIROâ€‚[JP]; FOSTER LINDA Câ€‚[US]	NEKTAR THERAPEUTICS	A61K9/14; A01N25/02; A61K9/00; A61K9/16; A61K9/48; A61K9/72; A61K38/00; A61K38/21; A61K45/00; A61K47/42; C07K1/36; C07K14/555; C07K14/555; A61K9/00; A61K9/14; A61K38/21	A61K9/0075; A61K9/1611; A61K9/1623; A61K9/1658; A61K38/21; A61K38/215; A61K38/21; A61K2300/00; A61K38/215; A61K2300/00	ES19950919181T	19950515	20150515	US19940246034 19940518															US 08/207472	Priority1-2	EXUBERA								1
Pfizer	CA2183577/CA2253393	1994-03-07	METHODS AND COMPOSITIONS FOR THE DRY POWDER FORMULATION OF INTERFERONS	JPH10500672 (A)	1998-01-20			A61K9/14; A01N25/02; A61K9/00; A61K9/16; A61K9/48; A61K9/72; A61K38/00; A61K38/21; A61K45/00; A61K47/42; C07K1/36; C07K14/555; A61K38/21; A61K9/14; A61K9/72; A61K47/42; C07K14/555	A61K9/0075; A61K9/1611; A61K9/1623; A61K9/1658; A61K38/21; A61K38/215; A61K38/21; A61K2300/00; A61K38/215; A61K2300/00	JP19950529809	19950515	20150515	US19940246034 19940518; WO1995US06008 19950515															US 08/207472	Priority1-2	EXUBERA								1
Pfizer	CA2183577/CA2253393	1994-03-07	DRY POWDER INTERFERON COMPOSITION ADAPTED FOR PULMONARY DELIVERY	NZ285664 (A)	1998-07-28	PLATZ ROBERT M; KIMURA NARINOBU; SATOH OICHIRO; FOSTER LINDA C	INHALE THERAPEUTIC SYST	A61K9/14; A01N25/02; A61K9/00; A61K9/16; A61K9/48; A61K9/72; A61K38/00; A61K38/21; A61K45/00; A61K47/42; C07K1/36; C07K14/555; A61K9/14; A61K38/21	A61K9/0075; A61K9/1611; A61K9/1623; A61K9/1658; A61K38/21; A61K38/215; A61K38/21; A61K2300/00; A61K38/215; A61K2300/00	NZ19950285664	19950515	20150515	US19940246034 19940518; WO1995US06008 19950515															US 08/207472	Priority1-2	EXUBERA								1
Pfizer	CA2183577/CA2253393	1994-03-07	METHODS AND COMPOSITIONS FOR THE DRY POWDER FORMULATION OF INTERFERONS	WO9531479 (A1)	1995-11-23	PLATZ ROBERT Mâ€‚[US]; KIMURA NARINOBUâ€‚[JP]; SATOH OICHIROâ€‚[JP]; FOSTER LINDA Câ€‚[US]	INHALE THERAPEUTIC SYSTâ€‚[US]; PLATZ ROBERT Mâ€‚[US]; KIMURA NARINOBUâ€‚[JP]; SATOH OICHIROâ€‚[JP]; FOSTER LINDA Câ€‚[US]	A61K9/14; A01N25/02; A61K9/00; A61K9/16; A61K9/48; A61K9/72; A61K38/00; A61K38/21; A61K45/00; A61K47/42; C07K1/36; C07K14/555; C07K14/555; A61K9/14; A61K38/21	A61K9/0075; A61K9/1611; A61K9/1623; A61K9/1658; A61K38/21; A61K38/215; A61K38/21; A61K2300/00; A61K38/215; A61K2300/00	WO1995US06008	19950515	20150515	US19940246034 19940518											WO9116038 (A1); WO9300951 (A1); US5049389 (A); US4613500 (A); US5284656 (A); US4812444 (A); US4847079 (A)				US 08/207472	Priority1-2	EXUBERA								1
Pfizer	CA2183577/CA2253393	1994-03-07	Apparatus and methods for dispersing dry powder medicaments	US5740794 (A)	1998-04-21	SMITH ADRIAN Eâ€‚[US]; BURR JOHN Dâ€‚[US]; ETTER JEFFREY Wâ€‚[US]; AXFORD GEORGE Sâ€‚[US]; ANTHONY JACK Mâ€‚[US]	INHALE THERAPEUTIC SYSTâ€‚[US]	B65D83/06; A61M15/00; B05B7/14; A61M15/00; A61M16/00; B05D7/14; B65D83/06	A61M15/0045; A61M15/0036; A61M15/004; A61M15/0041; A61M15/0051; A61M15/0055; A61M15/0086; A61M2202/064; A61M2205/0233; A61M2205/073; A61M2205/6045	US19950487184	19950607	20150607	US19950487184 19950607; US19940309691 19940921	US3425600 (A); US3921637 (A); US3991761 (A); US3994421 (A); US4069819 (A); US4105027 (A); US4114615 (A); US4249526 (A); US4338931 (A); US4446862 (A); US4627432 (A); US4807814 (A); US4811731 (A); US4884565 (A); US4889114 (A); US4984158 (A); US4995385 (A); US5035237 (A); US5048514 (A); US5186166 (A); US5201308 (A); US5207217 (A); US5287850 (A); US5337740 (A); US5349947 (A); US5355872 (A); US5388572…														US 08/207472	Priority1-2	EXUBERA								1
Pfizer	CA2183577/CA2253393	1994-03-07	APPARATUS AND METHODS FOR DISPERSING DRY POWDER MEDICAMENTS	AT387925 (T)	2008-03-15	SMITH ADRIANâ€‚[US]; BURR JOHNâ€‚[US]; ETTER JEFFREYâ€‚[US]; AXFORD GEORGEâ€‚[US]; LYONS SHIRLEYâ€‚[US]; PLATZ ROBERTâ€‚[US]	NEKTAR THERAPEUTICSâ€‚[US]	A61M15/00; B65D83/06; A61M16/00; B05B7/14; B05D7/14; A61M	A61M15/0045; A61M15/0036; A61M15/0041; A61M15/0051; A61M15/0055; A61M2202/064; A61M2205/0233; A61M2205/073	AT19950932508T	19950915	20150915	US19940309691 19940921; US19950487184 19950607															US 08/207472	Priority1-2	EXUBERA								1
Pfizer	CA2183577/CA2253393	1994-03-07	Apparatus and methods for dispersing dry powder medicaments	AU3553295 (A); AU697676 (B2)	1998-10-15	SMITH ADRIAN E; BURR JOHN D; ETTER JEFFREY W; AXFORD GEORGE S; LYONS SHIRLEY W; PLATZ ROBERT M	INHALE THERAPEUTIC SYST	B65D83/06; A61M15/00; A61M16/00; B05B7/14; B05D7/14; A61M; A61M15/00; A61M16/00; B05D7/14; B65D83/06	A61M15/0045; A61M15/0036; A61M15/0041; A61M15/0051; A61M15/0055; A61M2202/064; A61M2205/0233; A61M2205/073	AU19950035532	19950915	20150915	US19940309691 19940921; US19950487184 19950607; WO1995US11655 19950915	US2549303 (A); US2603216 (A); AU5004093 (A)														US 08/207472	Priority1-2	EXUBERA								1
Pfizer	CA2183577/CA2253393	1994-03-07	APPARATUS AND METHODS FOR DISPERSING DRY POWDER MEDICAMENTS	BR9508964 (A)	1998-06-02	BURR JOHN D; SMITH ADRIAN LEONARD; PLATZ ROBERT M; LYONS SHIRLEY W; ETTER JEFFREY W; AXFORD GEORGE S	INHALE THERAPEUTIC SYSTâ€‚[US]	B65D83/06; A61M15/00; A61M16/00; B05B7/14; B05D7/14; A61M; A61M15/00; A61M16/00; B05D7/14; B65D83/06	A61M15/0045; A61M15/0036; A61M15/0041; A61M15/0051; A61M15/0055; A61M2202/064; A61M2205/0233; A61M2205/073	BR19959508964	19950915	20150915	US19950487184 19950607; US19940309691 19940921; WO1995US11655 19950915															US 08/207472	Priority1-2	EXUBERA								1
Pfizer	CA2183577/CA2253393	1994-03-07	APPARATUS AND METHODS FOR DISPERSING DRY POWDER MEDICAMENTS	CA2200727 (C); CA2200727 (A1)	1996-03-28	SMITH ADRIAN Eâ€‚[US]; BURR JOHN Dâ€‚[US]; ETTER JEFFREY Wâ€‚[US]; AXFORD GEORGE Sâ€‚[US]; LYONS SHIRLEY Wâ€‚[US]; PLATZ ROBERT Mâ€‚[US]	INHALE THERAPEUTIC SYSTâ€‚[US]	B65D83/06; A61M15/00; A61M16/00; B05B7/14; B05D7/14; A61M; A61M15/00; B05B7/14	A61M15/0045; A61M15/0036; A61M15/0041; A61M15/0051; A61M15/0055; A61M2202/064; A61M2205/0233; A61M2205/073	CA19952200727	19950915	20150915	US19940309691 19940921; US19950487184 19950607; WO1995US11655 19950915															US 08/207472	Priority1-2	EXUBERA								1
Pfizer	CA2183577/CA2253393	1994-03-07	APPARATUS AND METHODS FOR DISPERSING DRY POWDER MEDICAMENTS	CA2555600 (A1); CA2555600 (C)	1996-03-28	LYONS SHIRLEY Wâ€‚[US]; AXFORD GEORGE Sâ€‚[US]; SMITH ADRIAN Eâ€‚[US]; BURR JOHN Dâ€‚[US]; ETTER JEFFREY Wâ€‚[US]; PLATZ ROBERT Mâ€‚[US]	NEKTAR THERAPEUTICSâ€‚[US]	A61M11/02; B65D83/06; A61M11/00; A61M15/00; A61M16/00; B05B7/14; B05B7/28; B05D7/14; A61M	A61M15/0045; A61M15/0036; A61M15/0041; A61M15/0051; A61M15/0055; A61M2202/064; A61M2205/0233; A61M2205/073	CA19952555600	19950915	20150915	US19940309691 19940921; US19950487184 19950607; CA19952200727 19950915															US 08/207472	Priority1-2	EXUBERA								1
Pfizer	CA2183577/CA2253393	1994-03-07	APPARATUS AND METHODS FOR DISPERSING DRY POWDER MEDICAMENTS	CA2606600 (A1); CA2606600 (C)	1996-03-28	LYONS SHIRLEY Wâ€‚[US]; PLATZ ROBERT Mâ€‚[US]; ETTER JEFFREY Wâ€‚[US]; AXFORD GEORGE Sâ€‚[US]; SMITH ADRIAN Eâ€‚[US]; BURR JOHN Dâ€‚[US]	NEKTAR THERAPEUTICSâ€‚[US]	A61M11/00; B65D83/06; A61M11/02; A61M15/00; A61M16/00; B05B7/14; B05D7/14; F15D1/02; A61M	A61M15/0045; A61M15/0036; A61M15/0041; A61M15/0051; A61M15/0055; A61M2202/064; A61M2205/0233; A61M2205/073	CA19952606600	19950915	20150915	US19940309691 19940921; US19950487184 19950607; CA19952555600 19950915															US 08/207472	Priority1-2	EXUBERA								1
Pfizer	CA2183577/CA2253393	1994-03-07	Method and apparatus for dispersing dry powder medicaments	CN1131080 (C); CN1160358 (A)	1997-09-24	SMITH ADRIAN Eâ€‚[US]; BURR JOHN Dâ€‚[US]; ETTER JEFFREY Wâ€‚[US]	INHALE THERAPEUTIC SYSTâ€‚[US]	B65D83/06; A61M15/00; A61M16/00; B05B7/14; B05D7/14; A61M; A61M15/00; A61M16/00; B05D7/14; B65D83/06	A61M15/0045; A61M15/0036; A61M15/0041; A61M15/0051; A61M15/0055; A61M2202/064; A61M2205/0233; A61M2205/073	CN1995195192	19950915	20150915	US19940309691 19940921; US19950487184 19950607															US 08/207472	Priority1-2	EXUBERA								1
Pfizer	CA2183577/CA2253393	1994-03-07	Method for spraying dried powder medicine and its equipment	CN1318104 (C); CN1494951 (A)	2004-05-12	SMITH A Eâ€‚[US]; BULL J Dâ€‚[US]; ETER J Wâ€‚[US]	NAKERTA MEDICAL COâ€‚[US]	B65D83/06; A61M15/00; A61M16/00; B05B7/14; B05D7/14; A61M; B05B7/14; A61M15/00; A61M16/00; F04F5/20	A61M15/0045; A61M15/0036; A61M15/0041; A61M15/0051; A61M15/0055; A61M2202/064; A61M2205/0233; A61M2205/073	CN20031104735	19950915	20150915	US19940309691 19940921; US19950487184 19950607															US 08/207472	Priority1-2	EXUBERA								1
Pfizer	CA2183577/CA2253393	1994-03-07	METHOD OF MAKING AEROSOL FROM A POWDER, PARTICULARLY A POWDER MEDICAMENT AND APPARATUS FOR MAKING THE SAME	CZ289029 (B6); CZ9700723 (A3)	1997-11-12	SMITH ADRIAN Eâ€‚[US]; BURR JOHN Dâ€‚[US]; ETTER JEFFREY Wâ€‚[US]; AXFORD GEORGE Sâ€‚[US]; LYONS SHIRLEY Wâ€‚[US]; PLATZ ROBERT Mâ€‚[US]	INHALE THERAPEUTIC SYSTâ€‚[US]	B65D83/06; A61M15/00; A61M16/00; B05B7/14; B05D7/14; A61M; A61M15/00; A61M16/00; B05D7/14; B65D83/06	A61M15/0045; A61M15/0036; A61M15/0041; A61M15/0051; A61M15/0055; A61M2202/064; A61M2205/0233; A61M2205/073	CZ19970000723	19950915	20150915	WO1995US11655 19950915; US19950487184 19950607; US19940309691 19940921															US 08/207472	Priority1-2	EXUBERA								1
Pfizer	CA2183577/CA2253393	1994-03-07	Apparatus and methods for dispersing dry powder medicaments	DE69535725 (T2)	2009-03-19	SMITH ADRIAN Eâ€‚[US]; BURR JOHN Dâ€‚[US]; ETTER JEFFREY Wâ€‚[US]; AXFORD GEORGE Sâ€‚[US]; LYONS SHIRLEY Wâ€‚[US]; PLATZ ROBERT Mâ€‚[US]	NEKTAR THERAPEUTICSâ€‚[US]	A61M15/00; B65D83/06; A61M16/00; B05B7/14; B05D7/14	A61M15/0045; A61M15/0036; A61M15/004; A61M15/0041; A61M15/0051; A61M15/0055; A61M15/0086; A61M2202/064; A61M2205/0233; A61M2205/073; A61M2205/6045	DE1995635725T	19950915	20150915	US19940309691 19940921; US19950487184 19950607; WO1995US11655 19950915															US 08/207472	Priority1-2	EXUBERA								1
Pfizer	CA2183577/CA2253393	1994-03-07	APPARATUS AND METHOD FOR DISPERSING DRY POWDER MEDICAMENTS	EP0846009 (A4); EP0846009 (B1); EP0846009 (A1)	1998-06-10	SMITH ADRIAN Eâ€‚[US]; BURR JOHN Dâ€‚[US]; ETTER JEFFREY Wâ€‚[US]; AXFORD GEORGE Sâ€‚[US]; LYONS SHIRLEY Wâ€‚[US]; PLATZ ROBERT Mâ€‚[US]	INHALE THERAPEUTIC SYSTâ€‚[US]	B65D83/06; A61M15/00; A61M16/00; B05B7/14; B05D7/14; A61M; A61M15/00; A61M16/00; B05D7/14; B65D83/06	A61M15/0045; A61M15/0036; A61M15/0041; A61M15/0051; A61M15/0055; A61M2202/064; A61M2205/0233; A61M2205/073	EP19950932508	19950915	20150915	WO1995US11655 19950915; US19940309691 19940921; US19950487184 19950607	US4018185 (A); EP0473965 (A1); US2549303 (A); FR2700279 (A1); WO9506491 (A2); US5349947 (A); EP0129985 (A1); WO9220391 (A1)								US3921637 (A); EP0467172 (A1); WO9102558 (A1); WO9309832 (A1); WO9408522 (A1)		US5355872 (A); US5337740 (A); US4114615 (A); US4105027 (A); US5287850 (A); US5207217 (A); US5186166 (A)				US 08/207472	Priority1-2	EXUBERA								1
Pfizer	CA2183577/CA2253393	1994-03-07	Apparatus and methods for dispersing dry powder medicaments	EP1917992 (A2); EP1917992 (A3)	2008-05-07	SMITH ADRIAN Eâ€‚[US]; BURR JOHN Dâ€‚[US]; ETTER JEFFREY Wâ€‚[US]; AXFORD GEORGE Sâ€‚[US]; LYONS SHIRLEY Wâ€‚[US]; PLATZ ROBERT Mâ€‚[US]	NEKTAR THERAPEUTICSâ€‚[US]	A61M15/00; B65D83/06; A61M16/00; B05B7/14; B05D7/14	A61M15/0045; A61M15/0036; A61M15/004; A61M15/0041; A61M15/0051; A61M15/0055; A61M15/0086; A61M2202/064; A61M2205/0233; A61M2205/073; A61M2205/6045	EP20080003249	19950915	20150915	EP19950932508 19950915; US19940309691 19940921; US19950487184 19950607	EP0469814 (A1); EP0129985 (A1); US4105027 (A); US2307986 (A); US4889114 (A)								US3921637 (A); EP0467172 (A1); WO9102558 (A1); WO9309832 (A1); WO9408522 (A1); US4627432 (A); US4811731 (A); US5035237 (A); US5048514 (A); US4446862 (A); US3425600 (A); US4338931 (A); US3991761 (A); US4249526 (A); US4069819 (A); US4995385 (A); US4889114 (A); US4884565 (A); EP0469814 (A1); WO9007351 (A1); US4807814 (A); NL7712041 (A); EP0347779 (A2); EP0490797 (A1); US3994421 (A); US5458135 (A); U…						US 08/207472	Priority1-2	EXUBERA								1
Pfizer	CA2183577/CA2253393	1994-03-07	APPARATUS AND METHODS FOR DISPERSING DRY POWDER MEDICAMENTS	ES2302332 (T3)	2008-07-01	SMITH ADRIAN Eâ€‚[US]; BURR JOHN Dâ€‚[US]; ETTER JEFFREY Wâ€‚[US]; AXFORD GEORGE Sâ€‚[US]; LYONS SHIRLEY Wâ€‚[US]; PLATZ ROBERT Mâ€‚[US]	NEKTAR THERAPEUTICS	A61M15/00; B65D83/06; A61M16/00; B05B7/14; B05D7/14; A61M	A61M15/0045; A61M15/0036; A61M15/0041; A61M15/0051; A61M15/0055; A61M2202/064; A61M2205/0233; A61M2205/073	ES19950932508T	19950915	20150915	US19940309691 19940921; US19950487184 19950607															US 08/207472	Priority1-2	EXUBERA								1
Pfizer	CA2183577/CA2253393	1994-03-07	APPARATUS AND METHODS FOR DISPERSING DRY POWDER MEDICAMENTS	HU220472 (B1); HUT77691 (A)	2002-02-28	AXFORD GEORGE Sâ€‚[US]; BURR JOHN Dâ€‚[US]; ETTER JEFFREY Wâ€‚[US]; LYONS SHIRLEY Wâ€‚[US]; PLATZ ROBERT Mâ€‚[US]; SMITH ADRIAN Eâ€‚[US]	INHALE THERAPEUTIC SYSTâ€‚[US]	B65D83/06; A61M15/00; A61M16/00; B05B7/14; B05D7/14; A61M; A61M15/00	A61M15/0045; A61M15/0036; A61M15/0041; A61M15/0051; A61M15/0055; A61M2202/064; A61M2205/0233; A61M2205/073	HU19980000844	19950915	20150915	US19940309691 19940921; US19950487184 19950607; WO1995US11655 19950915															US 08/207472	Priority1-2	EXUBERA								1
Pfizer	CA2183577/CA2253393	1994-03-07	APPARATUS AND METHODS FOR DISPERSING DRY POWDER MEDICAMENTS	JPH10508790 (A); JP3706136 (B2)	1998-09-02			B65D83/06; A61M15/00; A61M16/00; B05B7/14; B05D7/14; A61M; B05B7/14; A61M15/00; B65D83/06	A61M15/0045; A61M15/0036; A61M15/0041; A61M15/0051; A61M15/0055; A61M2202/064; A61M2205/0233; A61M2205/073	JP19960510972	19950915	20150915	US19940309691 19940921; US19950487184 19950607; WO1995US11655 19950915															US 08/207472	Priority1-2	EXUBERA								1
Pfizer	CA2183577/CA2253393	1994-03-07	INHALATION MEDICAMENT DISPERSER, AEROSOL FROM HIGH PRESSURE GAS ENTRAINMENT OF FLUIDISED POWDER DRAWN FROM RECEPTACLE FEED TUBE	NZ293163 (A)	1998-09-24	SMITH ADRIAN E; BURR JOHN D; ETTER JEFFREY W; AXFORD GEORGE S; LYONS SHIRLEY W; PLATZ ROBERT M	INHALE THERAPEUTIC SYST	B65D83/06; A61M15/00; A61M16/00; B05B7/14; B05D7/14; A61M; A61M15/00; A61M16/00; B65D83/06	A61M15/0045; A61M15/0036; A61M15/0041; A61M15/0051; A61M15/0055; A61M2202/064; A61M2205/0233; A61M2205/073	NZ19950293163	19950915	20150915	US19940309691 19940921; US19950487184 19950607; WO1995US11655 19950915															US 08/207472	Priority1-2	EXUBERA								1
Pfizer	CA2183577/CA2253393	1994-03-07	APPARATUS AND METHODS FOR DISPENSING DRY POWDER MEDICAMENTS	NZ331353 (A)	1999-07-29	SMITH ADRIAN E; BURR JOHN D; ETTER JEFFERY W; AXFORD GEORGE S; LYONS SHIRLEY W; PLATZ ROBERT M	INHALE THERAPEUTIC SYST	B65D83/06; A61M15/00; A61M16/00; B05B7/14; B05D7/14; A61M; A61M15/00; A61M16/00; B05D7/14; B65D83/06	A61M15/0045; A61M15/0036; A61M15/0041; A61M15/0051; A61M15/0055; A61M2202/064; A61M2205/0233; A61M2205/073	NZ19950331353	19950915	20150915	NZ19950293163 19950915; US19940309691 19940921; US19950487184 19950607															US 08/207472	Priority1-2	EXUBERA								1
Pfizer	CA2183577/CA2253393	1994-03-07	METHOD OF AND APPARATUS FOR DISPERSING DRUGS IN THE FOR OF DRY POWDER	PL319505 (A1); PL187750 (B1)	1997-08-18	SMITH ADRIAN Eâ€‚[US]; BURR JOHN Dâ€‚[US]; ETTER JEFFREY Wâ€‚[US]; AXFORD GEORGE Sâ€‚[US]; LYONS SHIRLEY Wâ€‚[US]; PLATZ ROBERT Mâ€‚[US]	INHALE THERAPEUTIC SYSTâ€‚[US]	B65D83/06; A61M15/00; A61M16/00; B05B7/14; B05D7/14; A61M; A61M15/00	A61M15/0045; A61M15/0036; A61M15/0041; A61M15/0051; A61M15/0055; A61M2202/064; A61M2205/0233; A61M2205/073	PL19950319505	19950915	20150915	US19940309691 19940921; US19950487184 19950607; WO1995US11655 19950915															US 08/207472	Priority1-2	EXUBERA								1
Pfizer	CA2183577/CA2253393	1994-03-07	METOD FOR PRODUCTION OF AEROSOL FROM POWDERED MEDICINE, FACILITY DESIGNED FOR PRODUCTION OF AEROSOL FROM POWDERED MEDICINE AND CONTAINER FOR KEEPING POWDERED MEDICINE	PL188625 (B1)	2005-03-31	SMITH ADRIAN Eâ€‚[US]; BURR JOHN Dâ€‚[US]; ETTER JEFFREY Wâ€‚[US]; AXFORD GEORGE Sâ€‚[US]; LYONS SHIRLEY Wâ€‚[US]; PLATZ ROBERT Mâ€‚[US]	NEKTAR THERAPEUTICSâ€‚[US]	B65D83/06; A61M15/00; A61M16/00; B05B7/14; B05D7/14; A61M; A61M15/00; A61M16/00; B65D83/06	A61M15/0045; A61M15/0036; A61M15/0041; A61M15/0051; A61M15/0055; A61M2202/064; A61M2205/0233; A61M2205/073	PL19950360551	19950915	20150915	WO1995US11655 19950915; US19940309691 19940921; US19950487184 19950607															US 08/207472	Priority1-2	EXUBERA								1
Pfizer	CA2183577/CA2253393	1994-03-07	METHOD AND DEVICE FOR SPRAYING OF MEDICINAL PREPARATIONS IN FORM OF DRY POWDER (VERSIONS)	RU2146153 (C1)	2000-03-10	ADRIAN E SMITâ€‚[US]; DZHON D BARRâ€‚[US]; DZHEFFRI V EHTTERâ€‚[US]; DZHORDZH S EHKSFORDâ€‚[US]; SHIRLI V LAJONZâ€‚[US]; ROBERT M PLEHTTSâ€‚[US]	INKHEJL TERAP JUTIK SISTEMZâ€‚[US]	B65D83/06; A61M15/00; A61M16/00; B05B7/14; B05D7/14; A61M; A61M15/00	A61M15/0045; A61M15/0036; A61M15/0041; A61M15/0051; A61M15/0055; A61M2202/064; A61M2205/0233; A61M2205/073	RU19970106352	19950915	20150915	US19940309691 19940921; US19950487184 19950607; WO1995US11655 19950915															US 08/207472	Priority1-2	EXUBERA								1
Pfizer	CA2183577/CA2253393	1994-03-07	APPARATUS AND METHODS FOR DISPERSING DRY POWDER MEDICAMENTS	WO9609085 (A1)	1996-03-28	SMITH ADRIAN E; BURR JOHN D; ETTER JEFFREY W; AXFORD GEORGE S; LYONS SHIRLEY W; PLATZ ROBERT M	INHALE THERAPEUTIC SYSTâ€‚[US]	B65D83/06; A61M15/00; A61M16/00; B05B7/14; B05D7/14; A61M; A61M15/00; A61M16/00; B05D7/14; B65D83/06	A61M15/0045; A61M15/0036; A61M15/0041; A61M15/0051; A61M15/0055; A61M2202/064; A61M2205/0233; A61M2205/073	WO1995US11655	19950915	20150915	US19940309691 19940921; US19950487184 19950607									US3921637 (A); EP0467172 (A1); WO9102558 (A1); WO9309832 (A1); WO9408522 (A1)		US5355872 (A); US5337740 (A); US4114615 (A); US4105027 (A); US5287850 (A); US5207217 (A); US5186166 (A)				US 08/207472	Priority1-2	EXUBERA								1
Pfizer	CA2183577/CA2253393	1994-03-07	Apparatus and methods for dispersing dry powder medicaments	IL115369 (A)	2000-06-29		INHALE THERAPEUTIC SYSTâ€‚[US]	B65D83/06; A61M15/00; A61M16/00; B05B7/14; B05D7/14; A61M; A61M15/00	A61M15/0045; A61M15/0036; A61M15/0041; A61M15/0051; A61M15/0055; A61M2202/064; A61M2205/0233; A61M2205/073	IL19950115369	19950920	20150920	US19940309691 19940921; US19950487184 19950607															US 08/207472	Priority1-2	EXUBERA								1
Pfizer	CA2183577/CA2253393	1994-03-07	APPARATUS AND METHODS FOR DISPERSING DRY POWDER MEDICAMENTS	IL126325 (A)	2001-04-30		INHALE THERAPEUTIC SYSTâ€‚[US]	B65D83/06; A61M15/00; A61M16/00; B05B7/14; B05D7/14; A61M; A61M15/00	A61M15/0045; A61M15/0036; A61M15/0041; A61M15/0051; A61M15/0055; A61M2202/064; A61M2205/0233; A61M2205/073	IL19950126325	19950920	20150920	IL19950115369 19950920; US19940309691 19940921; US19950487184 19950607															US 08/207472	Priority1-2	EXUBERA								1
Pfizer	CA2183577/CA2253393	1994-03-07	Apparatus and methods for dispersing dry powder medicaments	ZA9507933 (A)	1996-08-02	SMITH ADRIAN E; BURR JOHN D; ETTER JEFFREY W; AXFORD GEORGE S; LYONS SHIRLEY W; PLATZ ROBERT M	INHALE THERAPEUTIC SYST	B65D83/06; A61M15/00; B05B7/14; A61M; A61K	A61M15/0045; A61M15/0036; A61M15/004; A61M15/0041; A61M15/0051; A61M15/0055; A61M15/0086; A61M2202/064; A61M2205/0233; A61M2205/073; A61M2205/6045	ZA19950007933	19950920	20150920	US19940309691 19940921															US 08/207472	Priority1-2	EXUBERA								1
Pfizer	CA2183577/CA2253393	1994-03-07	APARATO Y METODO PARA DISPERSAR MEDICAMENTOS EN POLVO SECO	PE16397 (A1)	1997-05-10	ADRIAN E SMITHâ€‚[US]; GEORGE S AXFORDâ€‚[US]; SHIRLEY W LYONSâ€‚[US]; JOHN D BURRâ€‚[US]; ROBERT M PLATZâ€‚[US]; JEFFREY W ETTERâ€‚[US]	INHALE THERAPEUTIC SYSTâ€‚[US]	A61M15/00; A61M16/00; B05D7/14; B65D83/06		PE19950280152	19950927	20150927	US19950487184 19950607															US 08/207472	Priority1-2	EXUBERA								1
Pfizer	CA2183577/CA2253393	1994-03-07	Apparatus and methods for dispersing dry powder medicaments	TW287110 (B)	1996-10-01	ROBERT M PLATZâ€‚[US]	INHALE THERAPEUTIC SYSTâ€‚[US]	A61M11/00; B65D83/06; A61M15/00; B05B7/14	A61M15/0045; A61M15/0036; A61M15/004; A61M15/0041; A61M15/0051; A61M15/0055; A61M15/0086; A61M2202/064; A61M2205/0233; A61M2205/073; A61M2205/6045	TW19950111233	19951024	20151024	US19940309691 19940921; US19950487184 19950607															US 08/207472	Priority1-2	EXUBERA								1
Pfizer	CA2183577/CA2253393	1994-03-07	Method and device for delivering aerosolized medicaments	US5775320 (A)	1998-07-07	PATTON JOHN Sâ€‚[US]; PLATZ ROBERT Mâ€‚[US]	INHALE THERAPEUTIC SYSTâ€‚[US]	A61M13/00; A61M11/00; A61M15/00; A61M16/00; A61M11/00	A61M15/0065; A61M15/0086; A61M11/002; A61M15/0015; A61M15/008; A61M16/0063; A61M2202/064; A61M2205/073; A61M2206/16	US19950576885	19951222	20151222	US19950576885 19951222; US19940313707 19940927; US19920910048 19920708; US19910724915 19910702	US2598525 (A); US3362405 (A); US3964483 (A); US3991304 (A); US4036223 (A); US4098273 (A); US4253468 (A); US4452239 (A); US4484577 (A); US4534343 (A); US4624251 (A); US4649911 (A); US4677975 (A); US4739754 (A); US4790305 (A); US4819629 (A); US4823784 (A); US4907583 (A); US4926852 (A); US4942544 (A); US4984158 (A); US5027806 (A); US5033463 (A); US5099833 (A); US5113855 (A); US5161524 (A); US5186164…														US 08/207472	Priority1-2	EXUBERA								1
Pfizer	CA2183577/CA2253393	1994-03-07	Method and apparatus for pulmonary administration of dry powder alpha 1-antitrypsin	US5780014 (A)	1998-07-14	ELJAMAL MOHAMMEDâ€‚[US]; PATTON JOHN Sâ€‚[US]	INHALE THERAPEUTIC SYSTâ€‚[US]	A61K9/14; A61K9/00; A61K9/12; A61K9/16; A61K9/72; A61K31/70; A61K31/715; A61K35/16; A61K38/00; A61K38/23; A61K38/28; A61K38/55; A61K38/57; A61K39/395; A61M11/00; A61M15/00; A61M16/00; A61P5/12; A61P11/00; A61P37/04; A61K9/12	A61K9/0075; A61K9/1617; A61K9/1623; A61K9/1652; A61K9/1658; A61K9/1688; A61K9/1694; A61K38/28; A61K38/57; A61K9/1635; A61M15/0086; A61M2205/073	US19960617512	19960313	20160313	US19960617512 19960313; US19950423515 19950414	US2598525 (A); US3362405 (A); US3425600 (A); US3921637 (A); US3964483 (A); US3991304 (A); US3991761 (A); US3994421 (A); US4036223 (A); US4069819 (A); US4098273 (A); US4153689 (A); US4249526 (A); US4253468 (A); US4294829 (A); US4338931 (A); US4446862 (A); US4452239 (A); US4484577 (A); US4503035 (A); US4534343 (A); US4599311 (A); US4624251 (A); US4627432 (A); US4649911 (A); US4677975 (A); US4698328…														US 08/207472	Priority1-2	EXUBERA								1
Pfizer	CA2183577/CA2253393	1994-03-07	Pulmonary delivery of active fragments of parathyroid hormone	US5814607 (A)	1998-09-29	PATTON JOHN Sâ€‚[US]	INHALE THERAPEUTIC SYSTâ€‚[US]	A61K38/22; A61K9/00; A61K38/00; A61K38/29; A61P3/00; A61P19/10; A61P43/00; C07K14/635; G01N33/68; A61K38/29	A61K9/0078; A61K9/0073; A61K9/0075; A61K9/008; A61K38/29	US19960625586	19960328	20160328	US19960625586 19960328; US19920953397 19920929; US19940232849 19940425	US4698328 (A); US4833125 (A); US5011678 (A); US5230884 (A); US5302581 (A); US5458135 (A); GB2248550 (A)														US 08/207472	Priority1-2	EXUBERA								1
Pfizer	CA2183577/CA2253393	1994-03-07	PULMONARY ADMINISTRATION OF DRY POWDER ALPHA 1-ANTITRYPSIN	AT260688 (T)	2004-03-15	EL JAMAL MOHAMEDâ€‚[LB]; PATTON JOHN Sâ€‚[US]	NEKTAR THERAPEUTICSâ€‚[US]	A61K9/14; A61K9/00; A61K9/12; A61K9/16; A61K9/72; A61K31/70; A61K31/715; A61K35/16; A61K38/00; A61K38/23; A61K38/28; A61K38/55; A61K38/57; A61K39/395; A61M11/00; A61M15/00; A61M16/00; A61P5/12; A61P11/00; A61P37/04; A61M15/00; A61K9/00; A61K38/57; A61M16/00; A61M16/10	A61K9/0075; A61K9/1617; A61K9/1623; A61K9/1652; A61K9/1658; A61K9/1688; A61K9/1694; A61K38/28; A61K38/57; A61K9/1635; A61M15/0086; A61M2205/073	AT19960911736T	19960411	20160411	US19960617512 19960313; WO1996US05062 19960411; US19950423515 19950414															US 08/207472	Priority1-2	EXUBERA								1
Pfizer	CA2183577/CA2253393	1994-03-07	Pulmonary administration of dry powder alpha 1-antitrypsin	AU703491 (B2)	1999-03-25	ELJAMAL MOHAMED; PATTON JOHN S	INHALE THERAPEUTIC SYST	A61K9/14; A61K9/00; A61K9/12; A61K9/16; A61K9/72; A61K31/70; A61K31/715; A61K35/16; A61K38/00; A61K38/23; A61K38/28; A61K38/55; A61K38/57; A61K39/395; A61M11/00; A61M15/00; A61M16/00; A61P5/12; A61P11/00; A61P37/04; A61M15/00; A61M16/00; A61M16/10	A61K9/0075; A61K9/1617; A61K9/1623; A61K9/1652; A61K9/1658; A61K9/1688; A61K9/1694; A61K38/28; A61K38/57; A61K9/1635; A61M15/0086; A61M2205/073	AU19960054825	19960411	20160411	US19950423515 19950414; US19960617512 19960313; WO1996US05062 19960411															US 08/207472	Priority1-2	EXUBERA								1
Pfizer	CA2183577/CA2253393	1994-03-07	Pulmonary administration of dry powder alpha 1-antitrypsin	AU5482596 (A)	1996-10-30	ELJAMAL MOHAMED; PATTON JOHN S	INHALE THERAPEUTIC SYST	A61K9/14; A61K9/00; A61K9/12; A61K9/16; A61K9/72; A61K31/70; A61K31/715; A61K35/16; A61K38/00; A61K38/23; A61K38/28; A61K38/55; A61K38/57; A61K39/395; A61M11/00; A61M15/00; A61M16/00; A61P5/12; A61P11/00; A61P37/04; A61M15/00; A61M16/00; A61M16/10	A61K9/0075; A61K9/1617; A61K9/1623; A61K9/1652; A61K9/1658; A61K9/1688; A61K9/1694; A61K38/28; A61K38/57; A61K9/1635; A61M15/0086; A61M2205/073	AU19960054825D	19960411	20160411	US19960617512 19960313; US19950423515 19950414; WO1996US05062 19960411															US 08/207472	Priority1-2	EXUBERA								1
Pfizer	CA2183577/CA2253393	1994-03-07	PULMONARY ADMINISTRATION OF DRY POWDER ALPHA 1-ANTITRYPSIN	BR9609497 (A)	1999-03-02	PATTON JOHN S; ELJAMAL MOHAMED	INHALE THERAPEUTIC SYSTâ€‚[US]	A61K9/14; A61K9/00; A61K9/12; A61K9/16; A61K9/72; A61K31/70; A61K31/715; A61K35/16; A61K38/00; A61K38/23; A61K38/28; A61K38/55; A61K38/57; A61K39/395; A61M11/00; A61M15/00; A61M16/00; A61P5/12; A61P11/00; A61P37/04; A61M15/00; A61M16/00; A61M16/10	A61K9/0075; A61K9/1617; A61K9/1623; A61K9/1652; A61K9/1658; A61K9/1688; A61K9/1694; A61K38/28; A61K38/57; A61K9/1635; A61M15/0086; A61M2205/073	BR19969609497	19960411	20160411	WO1996US05062 19960411; US19960617512 19960313; US19950423515 19950414															US 08/207472	Priority1-2	EXUBERA								1
Pfizer	CA2183577/CA2253393	1994-03-07	PULMONARY ADMINISTRATION OF DRY POWDER ALPHA 1-ANTITRYPSIN	CA2218208 (A1)	1996-10-17	PATTON JOHN Sâ€‚[US]; ELJAMAL MOHAMMEDâ€‚[US]	INHALE THERAPEUTIC SYSTâ€‚[US]	A61K9/14; A61K9/00; A61K9/12; A61K9/16; A61K9/72; A61K31/70; A61K31/715; A61K35/16; A61K38/00; A61K38/23; A61K38/28; A61K38/55; A61K38/57; A61K39/395; A61M11/00; A61M15/00; A61M16/00; A61P5/12; A61P11/00; A61P37/04; A61K38/57; A61K9/12; A61K9/14; A61K9/72; A61M15/00	A61K9/0075; A61K9/1617; A61K9/1623; A61K9/1652; A61K9/1658; A61K9/1688; A61K9/1694; A61K38/28; A61K38/57; A61K9/1635; A61M15/0086; A61M2205/073	CA19962218208	19960411	20160411	US19960617512 19960313; US19950423515 19950414															US 08/207472	Priority1-2	EXUBERA								1
Pfizer	CA2183577/CA2253393	1994-03-07	PULMONARY ADMINISTRATION OF DRY POWDER ALPHA 1-ANTITRYPSIN	DE69631786 (T2); DE69631786 (T3)	2005-03-10	EL JAMAL MOHAMEDâ€‚[LB]; PATTON Sâ€‚[US]	NEKTAR THERAPEUTICS SAN CARLOSâ€‚[US]	A61K9/14; A61K9/00; A61K9/12; A61K9/16; A61K9/72; A61K31/70; A61K31/715; A61K35/16; A61K38/00; A61K38/23; A61K38/28; A61K38/55; A61K38/57; A61K39/395; A61M11/00; A61M15/00; A61M16/00; A61P5/12; A61P11/00; A61P37/04; A61M15/00; A61K9/00; A61K38/57; A61M16/00; A61M16/10	A61K9/0075; A61K9/1617; A61K9/1623; A61K9/1652; A61K9/1658; A61K9/1688; A61K9/1694; A61K38/28; A61K38/57; A61K9/1635; A61M15/0086; A61M2205/073	DE1996631786T	19960411	20160411	US19950423515 19950414; US19960617512 19960313; WO1996US05062 19960411															US 08/207472	Priority1-2	EXUBERA								1
Pfizer	CA2183577/CA2253393	1994-03-07	PULMONARY ADMINISTRATION OF DRY POWDER ALPHA 1-ANTITRYPSIN	EP0866726 (B1); EP0866726 (B2); EP0866726 (A1); EP0866726 (A4)	1998-09-30	EL JAMAL, MOHAMED, ; PATTON, JOHN, S	INHALE THERAPEUTIC SYSTâ€‚[US]	A61K9/14; A61K9/00; A61K9/12; A61K9/16; A61K9/72; A61K31/70; A61K31/715; A61K35/16; A61K38/00; A61K38/23; A61K38/28; A61K38/55; A61K38/57; A61K39/395; A61M11/00; A61M15/00; A61M16/00; A61P5/12; A61P11/00; A61P37/04; A61M15/00; A61K9/00; A61K38/57; A61M16/00; A61M16/10	A61K9/0075; A61K9/1617; A61K9/1623; A61K9/1652; A61K9/1658; A61K9/1688; A61K9/1694; A61K38/28; A61K38/57; A61K9/1635; A61M15/0086; A61M2205/073	EP19960911736	19960411	20160411	US19960617512 19960313; WO1996US05062 19960411; US19950423515 19950414	WO9601105 (A1); EP0289336 (A2)		US5093316 (A)								US5254330 (A); US4599311 (A)				US 08/207472	Priority1-2	EXUBERA								1
Pfizer	CA2183577/CA2253393	1994-03-07	PULMONARY ADMINISTRATION OF DRY POWDER ALPHA 1-ANTITRYPSIN	ES2217309 (T3); ES2217309 (T5)	2004-11-01	EL JAMAL MOHAMEDâ€‚[LB]; PATTON JOHN Sâ€‚[US]	NEKTAR THERAPEUTICS	A61K9/14; A61K9/00; A61K9/12; A61K9/16; A61K9/72; A61K31/70; A61K31/715; A61K35/16; A61K38/00; A61K38/23; A61K38/28; A61K38/55; A61K38/57; A61K39/395; A61M11/00; A61M15/00; A61M16/00; A61P5/12; A61P11/00; A61P37/04; A61M15/00; A61K9/00; A61M16/00; A61M16/10; A61K38/57	A61K9/0075; A61K9/1617; A61K9/1623; A61K9/1652; A61K9/1658; A61K9/1688; A61K9/1694; A61K38/28; A61K38/57; A61K9/1635; A61M15/0086; A61M2205/073	ES19960911736T	19960411	20160411	US19950423515 19950414; US19960617512 19960313															US 08/207472	Priority1-2	EXUBERA								1
Pfizer	CA2183577/CA2253393	1994-03-07	PULMONARY ADMINISTRATION OF DRY POWDER ALPHA 1-ANTITRYPSIN	JPH10509738 (A)	1998-09-22			A61K9/14; A61K9/00; A61K9/12; A61K9/16; A61K9/72; A61K31/70; A61K31/715; A61K35/16; A61K38/00; A61K38/23; A61K38/28; A61K38/55; A61K38/57; A61K39/395; A61M11/00; A61M15/00; A61M16/00; A61P5/12; A61P11/00; A61P37/04; A61K35/16; A61M15/00	A61K9/0075; A61K9/1617; A61K9/1623; A61K9/1652; A61K9/1658; A61K9/1688; A61K9/1694; A61K38/28; A61K38/57; A61K9/1635; A61M15/0086; A61M2205/073	JP19960531208	19960411	20160411	US19960617512 19960313; WO1996US05062 19960411; US19950423515 19950414															US 08/207472	Priority1-2	EXUBERA								1
Pfizer	CA2183577/CA2253393	1994-03-07	PULMONARY ADMINISTRATION OF DRY POWDER ALPHA 1-ANTITRYPSIN	WO9632152 (A1)	1996-10-17	ELJAMAL MOHAMED; PATTON JOHN S	INHALE THERAPEUTIC SYSTâ€‚[US]	A61K9/14; A61K9/00; A61K9/12; A61K9/16; A61K9/72; A61K31/70; A61K31/715; A61K35/16; A61K38/00; A61K38/23; A61K38/28; A61K38/55; A61K38/57; A61K39/395; A61M11/00; A61M15/00; A61M16/00; A61P5/12; A61P11/00; A61P37/04; A61M15/00; A61M16/00; A61M16/10	A61K9/0075; A61K9/1617; A61K9/1623; A61K9/1652; A61K9/1658; A61K9/1688; A61K9/1694; A61K38/28; A61K38/57; A61K9/1635; A61M15/0086; A61M2205/073	WO1996US05062	19960411	20160411	US19950423515 19950414; US19960617512 19960313											US5254330 (A); US4599311 (A)				US 08/207472	Priority1-2	EXUBERA								1
Pfizer	CA2183577/CA2253393	1994-03-07	PULMONARY DELIVERY OF AEROSOLIZED MEDICAMENTS	AT261742 (T)	2004-04-15	PLATZ ROBERT Mâ€‚[US]; PLATTON JOHN Sâ€‚[US]; FOSTER LINDAâ€‚[US]; ELJAMAL MOHAMMEDâ€‚[US]	NEKTAR THERAPEUTICSâ€‚[US]	A61K9/14; A61K9/00; A61K9/12; A61K9/16; A61K9/72; A61K31/70; A61K31/715; A61K38/00; A61K38/21; A61K38/23; A61K38/28; A61K38/55; A61K38/57; A61K39/395; A61M11/00; A61M15/00; A61M16/00; A61P5/12; A61P11/00; A61P37/04; A61M11/00; A61K9/00; A61K9/16; A61M15/00; A61M16/00	A61K38/1793; A61K38/215; A61K38/23; A61K38/28; A61K38/29; A61K38/57; A61K9/0075; A61K47/48053; A61K9/1611; A61K9/1617; A61M15/0045; A61K9/1623; A61K9/1652; A61K9/1658; A61K9/1688; A61K9/1694; A61K48/00; A61K31/7088; A61K31/727; B82Y5/00; A61M15/0033; A61M15/0051; A61K9/1635; A61M15/0086; A61M2202/064; A61M2205/0233; A61M2205/073; C12N2799/022; Y10S514/958; A61K38/215; A61K2300/00	AT19960911738T	19960412	20160412	US19950423515 19950414; WO1996US05070 19960412															US 08/207472	Priority1-2	EXUBERA								1
Pfizer	CA2183577/CA2253393	1994-03-07	Pulmonary delivery of aerosolized medicaments	AU702150 (B2); AU5482796 (A)	1999-02-18	PLATZ ROBERT M; PATTON JOHN S; FOSTER LINDA; ELJAMAL MOHAMMED	INHALE THERAPEUTIC SYST	A61K9/14; A61K9/00; A61K9/12; A61K9/16; A61K9/72; A61K31/70; A61K31/715; A61K38/00; A61K38/21; A61K38/23; A61K38/28; A61K38/55; A61K38/57; A61K39/395; A61M11/00; A61M15/00; A61M16/00; A61P5/12; A61P11/00; A61P37/04; A61M11/00; A61M15/00; A61M16/00	A61K38/1793; A61K38/215; A61K38/23; A61K38/28; A61K38/29; A61K38/57; A61K9/0075; A61K47/48053; A61K9/1611; A61K9/1617; A61M15/0045; A61K9/1623; A61K9/1652; A61K9/1658; A61K9/1688; A61K9/1694; A61K48/00; A61K31/7088; A61K31/727; B82Y5/00; A61M15/0033; A61M15/0051; A61K9/1635; A61M15/0086; A61M2202/064; A61M2205/0233; A61M2205/073; C12N2799/022; Y10S514/958; A61K38/215; A61K2300/00	AU19960054827	19960412	20160412	US19950423515 19950414; WO1996US05070 19960412	US5260306 (A); US5384133 (A)														US 08/207472	Priority1-2	EXUBERA								1
Pfizer	CA2183577/CA2253393	1994-03-07	Compositions and methods for nucleic acid delivery to the lu ng	AU5743996 (A)	1996-10-30	ELJAMAL MOHAMMED; PATTON JOHN S; FOSTER LINDA; PLATZ ROBERT M	INHALE THERAPEUTIC SYST	A61K9/00; A61K9/127; A61K9/14; A61K9/16; A61K31/70; A61K47/48; A61K48/00; A61K31/70; A61K9/127; A61K9/14	A61K9/0075; A61K9/1272; A61K9/1658; A61K31/7088; A61K47/48053; A61K47/48815; A61K47/48853; A61K48/00; B82Y5/00; A61K9/1617; A61K9/1623	AU19960057439D	19960412	20160412	US19950422563 19950414; WO1996US06764 19960412															US 08/207472	Priority1-2	EXUBERA								1
Pfizer	CA2183577/CA2253393	1994-03-07	PULMONARY DELIVERY OF AEROSOLIZED MEDICAMENTS	CA2218116 (A1); CA2218116 (C)	1996-10-17	PATTON JOHN Sâ€‚[US]; FOSTER LINDAâ€‚[US]; PLATZ ROBERT Mâ€‚[US]; ELJAMAL MOHAMMEDâ€‚[US]	INHALE THERAPEUTIC SYSTâ€‚[US]	A61K9/14; A61K9/00; A61K9/12; A61K9/16; A61K9/72; A61K31/70; A61K31/715; A61K38/00; A61K38/21; A61K38/23; A61K38/28; A61K38/55; A61K38/57; A61K39/395; A61M11/00; A61M15/00; A61M16/00; A61P5/12; A61P11/00; A61P37/04; A61K9/19; A61M11/00	A61K38/1793; A61K38/215; A61K38/23; A61K38/28; A61K38/29; A61K38/57; A61K9/0075; A61K47/48053; A61K9/1611; A61K9/1617; A61M15/0045; A61K9/1623; A61K9/1652; A61K9/1658; A61K9/1688; A61K9/1694; A61K48/00; A61K31/7088; A61K31/727; B82Y5/00; A61M15/0033; A61M15/0051; A61K9/1635; A61M15/0086; A61M2202/064; A61M2205/0233; A61M2205/073; C12N2799/022; Y10S514/958; A61K38/215; A61K2300/00	CA19962218116	19960412	20160412	US19950423515 19950414; WO1996US05070 19960412															US 08/207472	Priority1-2	EXUBERA								1
Pfizer	CA2183577/CA2253393	1994-03-07	PULMONARY DELIVERY OF AEROSOLIZED MEDICAMENTS	DE69631881 (T2)	2004-08-19	PLATZ Mâ€‚[US]; PLATTON Sâ€‚[US]; FOSTER LINDAâ€‚[US]; ELJAMAL MOHAMMEDâ€‚[US]	NEKTAR THERAPEUTICS SAN CARLOSâ€‚[US]	A61K9/14; A61K9/00; A61K9/12; A61K9/16; A61K9/72; A61K31/70; A61K31/715; A61K38/00; A61K38/21; A61K38/23; A61K38/28; A61K38/55; A61K38/57; A61K39/395; A61M11/00; A61M15/00; A61M16/00; A61P5/12; A61P11/00; A61P37/04; A61M11/00; A61K9/00; A61K9/16; A61M15/00; A61M16/00	A61K38/1793; A61K38/215; A61K38/23; A61K38/28; A61K38/29; A61K38/57; A61K9/0075; A61K47/48053; A61K9/1611; A61K9/1617; A61M15/0045; A61K9/1623; A61K9/1652; A61K9/1658; A61K9/1688; A61K9/1694; A61K48/00; A61K31/7088; A61K31/727; B82Y5/00; A61M15/0033; A61M15/0051; A61K9/1635; A61M15/0086; A61M2202/064; A61M2205/0233; A61M2205/073; C12N2799/022; Y10S514/958; A61K38/215; A61K2300/00	DE1996631881T	19960412	20160412	US19950423515 19950414; WO1996US05070 19960412															US 08/207472	Priority1-2	EXUBERA								1
Pfizer	CA2183577/CA2253393	1994-03-07	PULMONARY DELIVERY OF AEROSOLIZED MEDICAMENTS	EP0825885 (A1); EP0825885 (A4); EP0825885 (B1)	1998-03-04	PLATZ ROBERT Mâ€‚[US]; PLATTON JOHN Sâ€‚[US]; FOSTER LINDAâ€‚[US]; ELJAMAL MOHAMMEDâ€‚[US]	INHALE THERAPEUTIC SYSTâ€‚[US]	A61K9/14; A61K9/00; A61K9/12; A61K9/16; A61K9/72; A61K31/70; A61K31/715; A61K38/00; A61K38/21; A61K38/23; A61K38/28; A61K38/55; A61K38/57; A61K39/395; A61M11/00; A61M15/00; A61M16/00; A61P5/12; A61P11/00; A61P37/04; A61M11/00; A61M15/00; A61M16/00	A61K38/1793; A61K38/215; A61K38/23; A61K38/28; A61K38/29; A61K38/57; A61K9/0075; A61K47/48053; A61K9/1611; A61K9/1617; A61M15/0045; A61K9/1623; A61K9/1652; A61K9/1658; A61K9/1688; A61K9/1694; A61K48/00; A61K31/7088; A61K31/727; B82Y5/00; A61M15/0033; A61M15/0051; A61K9/1635; A61M15/0086; A61M2202/064; A61M2205/0233; A61M2205/073; C12N2799/022; Y10S514/958; A61K38/215; A61K2300/00	EP19960911738	19960412	20160412	WO1996US05070 19960412; US19950423515 19950414	EP0611567 (A1); WO9116038 (A1)										US5260306 (A); US5384133 (A)				US 08/207472	Priority1-2	EXUBERA								1
Pfizer	CA2183577/CA2253393	1994-03-07	Pulmonary delivery of aerosolized medicaments	EP1428524 (A1)	2004-06-16	PLATZ ROBERT Mâ€‚[US]; PLATTON JOHN Sâ€‚[US]; FOSTER LINDAâ€‚[US]; ELJAMAL MOHAMMEDâ€‚[US]	NEKTAR THERAPEUTICSâ€‚[US]	A61K9/14; A61K9/00; A61K9/12; A61K9/16; A61K9/72; A61K31/70; A61K31/715; A61K38/00; A61K38/21; A61K38/23; A61K38/28; A61K38/55; A61K38/57; A61K39/395; A61M11/00; A61M15/00; A61M16/00; A61P5/12; A61P11/00; A61P37/04; A61K9/00; A61K9/16	A61K38/1793; A61K38/215; A61K38/23; A61K38/28; A61K38/29; A61K38/57; A61K9/0075; A61K47/48053; A61K9/1611; A61K9/1617; A61M15/0045; A61K9/1623; A61K9/1652; A61K9/1658; A61K9/1688; A61K9/1694; A61K48/00; A61K31/7088; A61K31/727; B82Y5/00; A61M15/0033; A61M15/0051; A61K9/1635; A61M15/0086; A61M2202/064; A61M2205/0233; A61M2205/073; C12N2799/022; Y10S514/958; A61K38/215; A61K2300/00	EP20040075809	19960412	20160412	EP19960911738 19960412; US19950423515 19950414	WO9500128 (A1); EP0606486 (A1); WO9116038 (A1); WO9009781 (A1)		WO9500128 (A1); US5260306 (A)												US 08/207472	Priority1-2	EXUBERA								1
Pfizer	CA2183577/CA2253393	1994-03-07	PULMONARY DELIVERY OF AEROSOLIZED MEDICAMENTS	ES2215191 (T3)	2004-10-01	PLATZ ROBERT Mâ€‚[US]; PLATTON JOHN Sâ€‚[US]; FOSTER LINDAâ€‚[US]; ELJAMAL MOHAMMEDâ€‚[LB]	NEKTAR THERAPEUTICS	A61K9/14; A61K9/00; A61K9/12; A61K9/16; A61K9/72; A61K31/70; A61K31/715; A61K38/00; A61K38/21; A61K38/23; A61K38/28; A61K38/55; A61K38/57; A61K39/395; A61M11/00; A61M15/00; A61M16/00; A61P5/12; A61P11/00; A61P37/04; A61M11/00; A61K9/00; A61K9/16; A61M15/00; A61M16/00	A61K38/1793; A61K38/215; A61K38/23; A61K38/28; A61K38/29; A61K38/57; A61K9/0075; A61K47/48053; A61K9/1611; A61K9/1617; A61M15/0045; A61K9/1623; A61K9/1652; A61K9/1658; A61K9/1688; A61K9/1694; A61K48/00; A61K31/7088; A61K31/727; B82Y5/00; A61M15/0033; A61M15/0051; A61K9/1635; A61M15/0086; A61M2202/064; A61M2205/0233; A61M2205/073; C12N2799/022; Y10S514/958; A61K38/215; A61K2300/00	ES19960911738T	19960412	20160412	US19950423515 19950414															US 08/207472	Priority1-2	EXUBERA								1
Pfizer	CA2183577/CA2253393	1994-03-07	PULMONARY DELIVERY OF AEROSOLIZED MEDICAMENTS	JPH11503731 (A)	1999-03-30			A61K9/14; A61K9/00; A61K9/12; A61K9/16; A61K9/72; A61K31/70; A61K31/715; A61K38/00; A61K38/21; A61K38/23; A61K38/28; A61K38/55; A61K38/57; A61K39/395; A61M11/00; A61M15/00; A61M16/00; A61P5/12; A61P11/00; A61P37/04; A61K9/14; A61K9/72; A61K31/70; A61K31/725; A61K38/00; A61K38/23; A61K38/55; A61M15/00	A61K38/1793; A61K38/215; A61K38/23; A61K38/28; A61K38/29; A61K38/57; A61K9/0075; A61K47/48053; A61K9/1611; A61K9/1617; A61M15/0045; A61K9/1623; A61K9/1652; A61K9/1658; A61K9/1688; A61K9/1694; A61K48/00; A61K31/7088; A61K31/727; B82Y5/00; A61M15/0033; A61M15/0051; A61K9/1635; A61M15/0086; A61M2202/064; A61M2205/0233; A61M2205/073; C12N2799/022; Y10S514/958; A61K38/215; A61K2300/00	JP19960531213	19960412	20160412	WO1996US05070 19960412; US19950423515 19950414															US 08/207472	Priority1-2	EXUBERA								1
Pfizer	CA2183577/CA2253393	1994-03-07	COMPOSITIONS AND METHODS FOR NUCLEIC ACID DELIVERY TO THE LUNG	WO9632116 (A1)	1996-10-17	ELJAMAL MOHAMMED; PATTON JOHN S; FOSTER LINDA; PLATZ ROBERT M	INHALE THERAPEUTIC SYSTâ€‚[US]	A61K9/00; A61K9/127; A61K9/14; A61K9/16; A61K31/70; A61K47/48; A61K48/00; A61K31/70; A61K9/127; A61K9/14	A61K9/0075; A61K9/1272; A61K9/1658; A61K31/7088; A61K47/48053; A61K47/48815; A61K47/48853; A61K48/00; B82Y5/00; A61K9/1617; A61K9/1623	WO1996US06764	19960412	20160412	US19950422563 19950414											US5049388 (A)				US 08/207472	Priority1-2	EXUBERA								1
Pfizer	CA2183577/CA2253393	1994-03-07	PULMONARY DELIVERY OF AEROSOLIZED MEDICAMENTS	WO9632149 (A1)	1996-10-17	PLATZ ROBERT M; PLATTON JOHN S; FOSTER LINDA; ELJAMAL MOHAMMED	INHALE THERAPEUTIC SYSTâ€‚[US]	A61K9/14; A61K9/00; A61K9/12; A61K9/16; A61K9/72; A61K31/70; A61K31/715; A61K38/00; A61K38/21; A61K38/23; A61K38/28; A61K38/55; A61K38/57; A61K39/395; A61M11/00; A61M15/00; A61M16/00; A61P5/12; A61P11/00; A61P37/04; A61M11/00; A61M15/00; A61M16/00	A61K38/1793; A61K38/215; A61K38/23; A61K38/28; A61K38/29; A61K38/57; A61K9/0075; A61K47/48053; A61K9/1611; A61K9/1617; A61M15/0045; A61K9/1623; A61K9/1652; A61K9/1658; A61K9/1688; A61K9/1694; A61K48/00; A61K31/7088; A61K31/727; B82Y5/00; A61M15/0033; A61M15/0051; A61K9/1635; A61M15/0086; A61M2202/064; A61M2205/0233; A61M2205/073; C12N2799/022; Y10S514/958; A61K38/215; A61K2300/00	WO1996US05070	19960412	20160412	US19950423515 19950414											US5260306 (A); US5384133 (A)				US 08/207472	Priority1-2	EXUBERA								1
Pfizer	CA2183577/CA2253393	1994-03-07	Dispersible macromolecule compositions and methods for their preparation and use	US6051256 (A)	2000-04-18	PLATZ ROBERT Mâ€‚[US]; BREWER THOMAS Kâ€‚[US]; BOARDMAN TERENCE Dâ€‚[US]	INHALE THERAPEUTIC SYSTâ€‚[US]	A61K9/12; A61K9/00; A61K9/14; A61K9/16; A61K9/48; A61K38/00; A61K38/28; A61M15/00; A61K31/00; A61K9/14; A61K38/00	A61K9/0075; A61K9/145; A61K9/1617; A61K9/1623; A61K9/1652; A61K9/1658; A61K9/1694; A61K38/28; A61M15/0086	US19960644681	19960508	20160508	US19940207472 19940307; US19950383475 19950201; US19950423515 19950414; US19960644681 19960508	US2598525 (A); US3362405 (A); US3425600 (A); US3674901 (A); US3921637 (A); US3964483 (A); US3991304 (A); US3991761 (A); US3994421 (A); US4036223 (A); US4069819 (A); US4098273 (A); US4153689 (A); US4211769 (A); US4249526 (A); US4253468 (A); US4294624 (A); US4294829 (A); US4338931 (A); US4446862 (A); US4452239 (A); US4484577 (A); US4503035 (A); US4534343 (A); US4590206 (A); US4624251 (A); US4627432…														US 08/207472	Priority1-2	EXUBERA								1
Pfizer	CA2183577/CA2253393	1994-03-07	Methods and compositions for pulmonary delivery of insulin	US6685967 (B1)	2004-02-03	PATTON JOHN Sâ€‚[US]; FOSTER LINDAâ€‚[US]; PLATZ ROBERT Mâ€‚[US]	NEKTAR THERAPEUTICSâ€‚[US]	A61K9/12; A61K9/00; A61K9/14; A61K9/16; A61K38/28; A61K47/06; A61P3/08; A61K47/12; A61K47/18; A61K47/26; A61K9/14; A61K9/12; A61K38/28	A61K38/28; A61K9/0075; A61K9/1623; A61K47/12; A61K47/183; A61K47/26; A61K9/1617; Y10S514/866	US19960668036	19960617	20160617	US19960668036 19960617; US19950383475 19950201; US19940207472 19940307	US4211769 (A); US4659696 (A); US4946828 (A); US5042975 (A); US5354562 (A); US5482927 (A); EP0122036 (A1)								US2598525 (A); US3202731 (A); US3300474 (A); US3314803 (A); US3362405 (A); US3425600 (A); US3540927 (A); US3554768 (A); US3620776 (A); US3666496 (A); US3674901 (A); US3764716 (A); US3921637 (A); US3964483 (A); US3971852 (A); US3991304 (A); US3991761 (A); US3994421 (A); US4036223 (A); US4069819 (A); US4098273 (A); US4109019 (A); US4153689 (A); US4206200 (A); US4249526 (A); US4253468 (A); US4294624…						US 08/207472	Priority1-2	EXUBERA								1
Pfizer	CA2183577/CA2253393	1994-03-07	Systemic delivery of parathyroid hormone by oral inhalation	NZ299241 (A)	2000-11-24	PATTON JOHN S	INHALE THERAPEUTIC SYST	A61K38/29; A61K38/29		NZ19960299241	19960827	20160827	NZ19960257212 19960827; US19920953397 19920929															US 08/207472	Priority1-2	EXUBERA								1
Pfizer	CA2183577/CA2253393	1994-03-07	METHODS AND COMPOSITIONS FOR PULMONARY DELIVERY OF INSULIN	FI963468 (A); FI116195 (B)	1996-09-04	PATTON JOHN Sâ€‚[US]; FOSTER LINDA Câ€‚[US]; PLATZ ROBERT Mâ€‚[US]	INHALE THERAPEUTIC SYSTâ€‚[US]	A61K9/12; A61K9/00; A61K9/14; A61K9/16; A61K38/28; A61K47/06; A61P3/08; A61K47/12; A61K47/18; A61K47/26; A61K	A61K38/28; A61K9/0075; A61K9/1623; A61K47/12; A61K47/183; A61K47/26; A61K9/1617; Y10S514/866	FI19960003468	19960904	20160904	US19940207472 19940307; US19950383475 19950201; WO1995US01563 19950207															US 08/207472	Priority1-2	EXUBERA								1
Pfizer	CA2183577/CA2253393	1994-03-07	METHODS AND COMPOSITIONS FOR PULMONARY DELIVERY OF INSULIN	KR100419037 (B1)	2004-06-12			A61K9/12; A61K9/00; A61K9/14; A61K9/16; A61K38/28; A61K47/06; A61P3/08; A61K47/12; A61K47/18; A61K47/26	A61K38/28; A61K9/0075; A61K9/1623; A61K47/12; A61K47/183; A61K47/26; A61K9/1617; Y10S514/866	KR19960704918	19960906	20160906	US19940207472 19940307; US19950383475 19950201															US 08/207472	Priority1-2	EXUBERA								1
Pfizer	CA2183577/CA2253393	1994-03-07	METHODS AND COMPOSITIONS FOR PULMONARY DELIVERY OF INSULIN.	MX9603936 (A)	1997-05-31	PATTON JOHNâ€‚[US]; FOSTER LINDA C; PLATZ ROBERT M	INHALE THERAPEUTIC SYSTâ€‚[US]	A61K9/12; A61K9/00; A61K9/14; A61K9/16; A61K38/28; A61K47/06; A61P3/08; A61K47/12; A61K47/18; A61K47/26; A61K9/12	A61K38/28; A61K9/0075; A61K9/1623; A61K47/12; A61K47/183; A61K47/26; A61K9/1617; Y10S514/866	MX19960003936	19960906	20160906	US19940207472 19940307; US19950383475 19950201; WO1995US01563 19950207															US 08/207472	Priority1-2	EXUBERA								1
Pfizer	CA2183577/CA2253393	1994-03-07	METHODS AND COMPOSITIONS FOR PULMONARY DELIVERY OF INSULIN	NO963745 (A); NO316661 (B1)	1996-11-06	PATTON JOHN Sâ€‚[US]; FOSTER LINDA Câ€‚[US]; PLATZ ROBERT Mâ€‚[US]	INHALE THERAPEUTIC SYSTâ€‚[US]	A61K9/12; A61K9/00; A61K9/14; A61K9/16; A61K38/28; A61K47/06; A61P3/08; A61K47/12; A61K47/18; A61K47/26; A61K9/72; A61K9/12; A61K38/28	A61K38/28; A61K9/0075; A61K9/1623; A61K47/12; A61K47/183; A61K47/26; A61K9/1617; Y10S514/866	NO19960003745	19960906	20160906	US19940207472 19940307; US19950383475 19950201; WO1995US01563 19950207															US 08/207472	Priority1-2	EXUBERA								1
Pfizer	CA2183577/CA2253393	1994-03-07	Stable glassy state powder formulations	US6258341 (B1)	2001-07-10	FOSTER LINDA Câ€‚[US]; KUO MEI-CHANGâ€‚[US]; BILLINGSLEY SHEILA Râ€‚[US]	INHALE THERAPEUTIC SYSTâ€‚[US]	A61K9/14; A61K9/00; A61K9/12; A61K9/16; A61K9/72; A61K31/70; A61K31/715; A61K38/00; A61K38/23; A61K38/28; A61K38/55; A61K38/57; A61K39/395; A61M11/00; A61M15/00; A61M16/00; A61P5/12; A61P11/00; A61P37/04; A61K9/12	A61K9/0075; A61K9/145; A61K9/146; A61K9/1617; A61K9/1623; A61K9/1652; A61K9/1658; A61K9/1688; A61K9/1694; A61K38/28; A61K38/57; A61K9/1635; A61M15/0086; A61M2205/073	US19960733225	19961017	20161017	US19950423515 19950414; WO1996US05070 19960412; US19960733225 19961017	US5098893 (A); EP0524748 (A1)								US4818542 (A); US4891319 (A); US5057392 (A); US5098955 (A); US5200399 (A); US5290765 (A); EP0520748 (A1); WO9505805 (A1); WO9633744 (A2); WO9741031 (A1); WO9741833 (A1)						US 08/207472	Priority1-2	EXUBERA								1
Pfizer	CA2183577/CA2253393	1994-03-07	METHODS AND COMPOSITIONS FOR THE DRY POWDER FORMULATION OF INTERFERONS	KR100384353 (B1)	2003-10-04			A61K9/14; C07K14/555; A01N25/02; A61K9/00; A61K9/16; A61K9/48; A61K9/72; A61K38/00; A61K38/21; A61K45/00; A61K47/42; C07K1/36	A61K38/21; A61K38/215; A61K9/0075; A61K9/1611; A61K9/1623; A61K9/1658; A61K38/21; A61K2300/00; A61K38/215; A61K2300/00	KR19960706515	19961118	20161118	US19940246034 19940518															US 08/207472	Priority1-2	EXUBERA								1
Pfizer	CA2183577/CA2253393	1994-03-07	METHODS AND COMPOSITIONS FOR THE DRY POWDER FORMULATION OF INTERFERONS.	MX9605717 (A)	1998-05-31	PLATZ ROBERT Mâ€‚[US]; KIMURA NARINOBU	INHALE THERAPEUTIC SYSTâ€‚[US]	A61K9/14; A01N25/02; A61K9/00; A61K9/16; A61K9/48; A61K9/72; A61K38/00; A61K38/21; A61K45/00; A61K47/42; C07K1/36; C07K14/555; C07K14/555; A61K9/14; A61K38/21	A61K9/0075; A61K9/1611; A61K9/1623; A61K9/1658; A61K38/21; A61K38/215; A61K38/21; A61K2300/00; A61K38/215; A61K2300/00	MX19960005717	19961118	20161118	WO1995US06008 19950515; US19940246034 19940518															US 08/207472	Priority1-2	EXUBERA								1
Pfizer	CA2183577/CA2253393	1994-03-07	APPARATUS AND METHODS FOR DISPERSING DRY POWDER MEDICAMENTS	FI971173 (A)	1997-03-20	SMITH ADRIAN Eâ€‚[US]; BURR JOHN Dâ€‚[US]; ETTER JEFFREY Wâ€‚[US]; AXFORD GEORGE Sâ€‚[US]; LYONS SHIRLEY Wâ€‚[US]; PLATZ ROBERT Mâ€‚[US]	INHALE THERAPEUTIC SYSTâ€‚[US]	B65D83/06; A61M15/00; A61M16/00; B05B7/14; B05D7/14; A61M; A61M	A61M15/0045; A61M15/0036; A61M15/0041; A61M15/0051; A61M15/0055; A61M2202/064; A61M2205/0233; A61M2205/073	FI19970001173	19970320	20170320	US19940309691 19940921; US19950487184 19950607; WO1995US11655 19950915															US 08/207472	Priority1-2	EXUBERA								1
Pfizer	CA2183577/CA2253393	1994-03-07	Apparatus and methods for dispersing dry powder medicaments	KR100399844 (B1)	2003-12-24			A61M15/00; B65D83/06; B05B7/14	A61M15/0045; A61M15/0036; A61M15/004; A61M15/0041; A61M15/0051; A61M15/0055; A61M15/0086; A61M2202/064; A61M2205/0233; A61M2205/073; A61M2205/6045	KR19970701806	19970320	20170320	US19940309691 19940921; US19950487184 19950607															US 08/207472	Priority1-2	EXUBERA								1
Pfizer	CA2183577/CA2253393	1994-03-07	APPARATUS AND METHODS FOR DISPERSING DRY POWDER MEDICAMENTS.	MX9702117 (A)	1998-04-30	SMITH ADRIAN Wâ€‚[US]; BURR JOHN D; ETTER JEFFREY W; AXFORD GEORGE S; LYONS SHIRLEY W; PLATZ ROBERT M	INHALE THERAPEUTIC SYSTâ€‚[US]	A61M15/00; B05D7/14; A61M16/00; B65D83/06		MX19970002117	19970320	20170320	WO1995US11655 19950915; US19950487184 19950607; US19940309661 19940921															US 08/207472	Priority1-2	EXUBERA								1
Pfizer	CA2183577/CA2253393	1994-03-07	APPARATUS AND METHODS FOR DISPERSING DRY POWDER MEDICAMENTS	NO971316 (A)	1997-05-20	SMITH ADRIAN Eâ€‚[US]; BURR JOHN Dâ€‚[US]; ETTER JEFFREY Wâ€‚[US]; AXFORD GEORG Sâ€‚[US]; LYONS SHIRLEY Wâ€‚[US]; PLATZ ROBERT Mâ€‚[US]	INHALE THERAPEUTIC SYSTâ€‚[US]	B65D83/06; A61M15/00; A61M16/00; B05B7/14; B05D7/14; A61M; A61M15/00; A61M16/00; B05D7/14; B65D83/06	A61M15/0045; A61M15/0036; A61M15/0041; A61M15/0051; A61M15/0055; A61M2202/064; A61M2205/0233; A61M2205/073	NO19970001316	19970320	20170320	US19940309691 19940921; US19950487184 19950607; WO1995US11655 19950915															US 08/207472	Priority1-2	EXUBERA								1
Pfizer	CA2183577/CA2253393	1994-03-07	Methods and compositions for pulmonary delivery of insulin	US5997848 (A)	1999-12-07	PATTON JOHN Sâ€‚[US]; FOSTER LINDAâ€‚[US]; PLATZ ROBERT Mâ€‚[US]	INHALE THERAPEUTIC SYSTâ€‚[US]	A61K9/12; A61K9/00; A61K9/14; A61K9/16; A61K38/28; A61K47/06; A61P3/08; A61K47/12; A61K47/18; A61K47/26; A61K9/12; A61K38/28	A61K38/28; A61K9/0075; A61K9/1623; A61K47/12; A61K47/183; A61K47/26; A61K9/1617; Y10S514/866	US19970821493	19970321	20170321	US19970821493 19970321; US19950383475 19950201; US19940207472 19940307	US2598525 (A); US3202731 (A); US3300474 (A); US3314803 (A); US3362405 (A); US3425600 (A); US3540927 (A); US3554768 (A); US3620776 (A); US3666496 (A); US3764716 (A); US3921637 (A); US3937668 (A); US3964483 (A); US3971852 (A); US3991304 (A); US3991761 (A); US3994421 (A); US4036223 (A); US4069819 (A); US4098273 (A); US4109019 (A); US4153689 (A); US4206200 (A); US4249526 (A); US4253468 (A); US4294829…														US 08/207472	Priority1-2	EXUBERA								1
Pfizer	CA2183577/CA2253393	1994-03-07	Dispersible macromolecule compositions and methods for their preparation and use.	AP987 (A)	2001-08-01	PLATZ ROBERT Mâ€‚[US]; BREWER THOMAS Kâ€‚[US]; BOARDMAN TERENCE Dâ€‚[US]	INHALE THERAPEUTIC SYSTâ€‚[US]	A61K9/12; A61K9/00; A61K9/14; A61K9/16; A61K9/48; A61K38/00; A61K38/28; A61M15/00; A61K31/00; A61K	A61K9/0075; A61K9/145; A61K9/1617; A61K9/1623; A61K9/1652; A61K9/1658; A61K9/1694; A61K38/28; A61M15/0086	AP19980001369	19970507	20170507	US19960644681 19960508; WO1997US07779 19970507	US5260306 (A); WO9116882 (A1)														US 08/207472	Priority1-2	EXUBERA								1
Pfizer	CA2183577/CA2253393	1994-03-07	Dispersible macromolecule compositions and methods for their preparation and use	AU730059 (B2); AU3119097 (A)	2001-02-22	PLATZ ROBERT M; BREWER THOMAS K; BOARDMAN TERENCE D	INHALE THERAPEUTIC SYST	A61K9/12; A61K9/00; A61K9/14; A61K9/16; A61K9/48; A61K38/00; A61K38/28; A61M15/00; A61K31/00; A61K9/12; A61K9/14; A61K9/48; A61K38/00; A61K38/28	A61K9/0075; A61K9/145; A61K9/1617; A61K9/1623; A61K9/1652; A61K9/1658; A61K9/1694; A61K38/28; A61M15/0086	AU19970031190	19970507	20170507	US19960644681 19960508; WO1997US07779 19970507	US5260306 (A); WO9116882 (A1)														US 08/207472	Priority1-2	EXUBERA								1
Pfizer	CA2183577/CA2253393	1994-03-07	DISPERSIBLE MACROMOLECULE COMPOSITIONS AND METHODS FOR THEIR PREPARATION AND USE	BR9709057 (A)	1999-08-03	PLATZ ROBERTS M; BREWER THOMAS K; BOARDMAN TERENCE D	INHALE THERAPEUTIC SYSTâ€‚[US]	A61K9/12; A61K9/00; A61K9/14; A61K9/16; A61K9/48; A61K38/00; A61K38/28; A61M15/00; A61K31/00; A61K9/12; A61K9/14; A61K9/48; A61K38/00; A61K38/28	A61K9/0075; A61K9/145; A61K9/1617; A61K9/1623; A61K9/1652; A61K9/1658; A61K9/1694; A61K38/28; A61M15/0086	BR19979709057	19970507	20170507	WO1997US07779 19970507; US19960644681 19960508															US 08/207472	Priority1-2	EXUBERA								1
Pfizer	CA2183577/CA2253393	1994-03-07	DISPERSIBLE MACROMOLECULE COMPOSITIONS AND METHODS FOR THEIR PREPARATION AND USE	CA2253393 (A1); CA2253393 (C)	1997-11-13	BREWER THOMAS Kâ€‚[US]; BOARDMAN TERENCE Dâ€‚[US]; PLATZ ROBERT Mâ€‚[US]	INHALE THERAPEUTIC SYSTâ€‚[US]	A61K9/12; A61K9/00; A61K9/14; A61K9/16; A61K9/48; A61K38/00; A61K38/28; A61M15/00; A61K31/00; A61K9/14; A61J3/02; A61K31/70; A61K38/00; A61K38/28; A61K48/00	A61K9/0075; A61K9/145; A61K9/1617; A61K9/1623; A61K9/1652; A61K9/1658; A61K9/1694; A61K38/28; A61M15/0086	CA19972253393	19970507	20170507	WO1997US07779 19970507; US19960644681 19960508															US 08/207472	Priority1-2	EXUBERA								1
Pfizer	CA2183577/CA2253393	1994-03-07	Dispersible macromolecule compositions and methods for their preparation and use	CN1218394 (A); CN1138531 (C)	1999-06-02	PLATZ ROBERT Mâ€‚[US]; BREWER THOMAS Kâ€‚[US]; BOARDMAN TERENCE Dâ€‚[US]	INHALE THERAPEUTIC SYSTâ€‚[US]	A61K9/12; A61K9/00; A61K9/14; A61K9/16; A61K9/48; A61K38/00; A61K38/28; A61M15/00; A61K31/00; A61K9/12; A61K9/14; A61K9/48; A61K38/00; A61K38/28	A61K9/0075; A61K9/145; A61K9/1617; A61K9/1623; A61K9/1652; A61K9/1658; A61K9/1694; A61K38/28; A61M15/0086	CN1997194470	19970507	20170507	US19960644681 19960508															US 08/207472	Priority1-2	EXUBERA								1
Pfizer	CA2183577/CA2253393	1994-03-07	PROCESS FOR PREPARING DISPERSIBLE DRY POWDERS OF BIOLOGICAL MACROMOLECULES, THEIR USE FOR INHALING AND MACROMOLECULE UNIT DOSAGE	CZ295644 (B6); CZ9803599 (A3)	1999-03-17	PLATZ ROBERT Mâ€‚[US]; BREWER THOMAS Kâ€‚[US]; BOARDMAN TERENCE Dâ€‚[US]	INHALE THERAPEUTIC SYSTâ€‚[US]	A61K9/12; A61K9/00; A61K9/14; A61K9/16; A61K9/48; A61K38/00; A61K38/28; A61M15/00; A61K31/00; A61K9/12; A61K9/14; A61K9/48; A61K38/00; A61K38/28	A61K9/0075; A61K9/145; A61K9/1617; A61K9/1623; A61K9/1652; A61K9/1658; A61K9/1694; A61K38/28; A61M15/0086	CZ19980003599	19970507	20170507	US19960644681 19960508															US 08/207472	Priority1-2	EXUBERA								1
Pfizer	CA2183577/CA2253393	1994-03-07	DISPERSIBLE COMPOSITIONS BASED ON MACROMOLECULE COMPOUNDS	EA000956 (B1)	2000-08-28	PLATZ ROBERT Mâ€‚[US]; BREWER THOMAS Kâ€‚[US]; BOARDMAN TERENCE Dâ€‚[US]	INHALE THERAPEUTIC SYSTâ€‚[US]	A61K9/12; A61K9/00; A61K9/14; A61K9/16; A61K9/48; A61K38/00; A61K38/28; A61M15/00; A61K31/00; A61K9/12; A61K9/14; A61K9/48; A61K38/00; A61K38/28	A61K38/28; A61K9/0075; A61K9/145; A61K9/1617; A61K9/1623; A61K9/1652; A61K9/1658; A61K9/1694; A61M15/0086	EA19980000983	19970507	20170507	US19960644681 19960508; WO1997US07779 19970507															US 08/207472	Priority1-2	EXUBERA								1
Pfizer	CA2183577/CA2253393	1994-03-07	DISPERSIBLE MACROMOLECULE COMPOSITIONS AND METHODS FOR THEIR PREPARATION AND USE	EE03591 (B1); EE9800376 (A)	1999-04-15	ROBERT M PLATZâ€‚[US]; THOMAS K BREWERâ€‚[US]; TERENCE D BOARDMANâ€‚[US]	INHALE THERAPEUTIC SYSTâ€‚[US]	A61K9/12; A61K9/00; A61K9/14; A61K9/16; A61K9/48; A61K38/00; A61K38/28; A61M15/00; A61K31/00; A61K9/12; A61K9/14; A61K9/48; A61K38/00; A61K38/28	A61K9/0075; A61K9/145; A61K9/1617; A61K9/1623; A61K9/1652; A61K9/1658; A61K9/1694; A61K38/28; A61M15/0086	EE19980000376	19970507	20170507	US19960644681 19960508; WO1997US07779 19970507															US 08/207472	Priority1-2	EXUBERA								1
Pfizer	CA2183577/CA2253393	1994-03-07	DISPERSIBLE MACROMOLECULE COMPOSITIONS AND METHODS FOR THEIR PREPARATION	EP0948317 (A1); EP0948317 (A4)	1999-10-13	PLATZ ROBERT Mâ€‚[US]; BREWER THOMAS Kâ€‚[US]; BOARDMAN TERENCE Dâ€‚[US]	INHALE THERAPEUTIC SYSTâ€‚[US]	A61K9/12; A61K9/00; A61K9/14; A61K9/16; A61K9/48; A61K38/00; A61K38/28; A61M15/00; A61K31/00; A61K9/12; A61K9/14; A61K9/48; A61K38/00; A61K38/28	A61K9/0075; A61K9/145; A61K9/1617; A61K9/1623; A61K9/1652; A61K9/1658; A61K9/1694; A61K38/28; A61M15/0086	EP19970926420	19970507	20170507	WO1997US07779 19970507; US19960644681 19960508	WO9609814 (A1); EP0611567 (A1); WO9524183 (A1); WO9500128 (A1); WO9500127 (A1)			XP008092531; XP008092532							US5260306 (A); WO9116882 (A1)	XP002000767			US 08/207472	Priority1-2	EXUBERA								1
Pfizer	CA2183577/CA2253393	1994-03-07	Dispersible Macromolecule Compositions and Methods for Their Preparation and Use	GEP20012345 (B)	2000-09-25	PLATZ ROBERT M; BREWER THOMAS K; BOARDMAN TERENCE D	NEKTAR THERAPEUTICâ€‚[US]	A61K9/12; A61K9/14; A61K9/00; A61K9/16; A61K9/48; A61K38/00; A61K38/28; A61M15/00; A61K31/00	A61K9/0075; A61K9/145; A61K9/1617; A61K9/1623; A61K9/1652; A61K9/1658; A61K9/1694; A61K38/28; A61M15/0086	GE1997AP03327	19970507	20170507	US19960644681 19960508															US 08/207472	Priority1-2	EXUBERA								1
Pfizer	CA2183577/CA2253393	1994-03-07	METHODS FOR PREPARING DISPERSIBLE MACROMOLECULES AND DISPERSIBLE MACROMOLECULE COMPOSITIONS	IL126754 (A)	2003-06-24		INHALE THERAPEUTIC SYSTâ€‚[US]	A61K9/12; A61K9/00; A61K9/14; A61K9/16; A61K9/48; A61K38/00; A61K38/28; A61M15/00; A61K31/00; A61K9/14; A61K38/00	A61K9/0075; A61K9/145; A61K9/1617; A61K9/1623; A61K9/1652; A61K9/1658; A61K9/1694; A61K38/28; A61M15/0086	IL19970126754	19970507	20170507	US19960644681 19960508; WO1997US07779 19970507															US 08/207472	Priority1-2	EXUBERA								1
Pfizer	CA2183577/CA2253393	1994-03-07	DISPERSIBLE MACROMOLECULE COMPOSITIONS AND METHODS FOR THEIR PREPARATION AND USE	JP2000510471 (A)	2000-08-15			A61K9/12; A61K9/00; A61K9/14; A61K9/16; A61K9/48; A61K38/00; A61K38/28; A61M15/00; A61K31/00; A61K9/12; A61K9/14; A61K38/28	A61K9/0075; A61K9/145; A61K9/1617; A61K9/1623; A61K9/1652; A61K9/1658; A61K9/1694; A61K38/28; A61M15/0086	JP19970540191	19970507	20170507	US19960644681 19960508; WO1997US07779 19970507															US 08/207472	Priority1-2	EXUBERA								1
Pfizer	CA2183577/CA2253393	1994-03-07	Dispersible macromolecule compositions and methods for their preparation and use	NZ332480 (A)	2000-01-28	PLATZ ROBERT M; BREWER THOMAS K; BOARDMAN TERENCE D	INHALE THERAPEUTIC SYST	A61K9/12; A61K9/00; A61K9/14; A61K9/16; A61K9/48; A61K38/00; A61K38/28; A61M15/00; A61K31/00; A61K38/00; A61K9/12; A61K9/14; A61K9/48; A61K38/28	A61K9/0075; A61K9/145; A61K9/1617; A61K9/1623; A61K9/1652; A61K9/1658; A61K9/1694; A61K38/28; A61M15/0086	NZ19970332480	19970507	20170507	WO1997US07779 19970507; US19960644681 19960508															US 08/207472	Priority1-2	EXUBERA								1
Pfizer	CA2183577/CA2253393	1994-03-07	DISPERSIBLE MACROPARTICLES PREPARATIONS AS WELL AS METHODS OF OBTAINING AND USING THEM	PL329870 (A1); PL190732 (B1)	1999-04-12	PLATZ ROBERT Mâ€‚[US]; BREWER THOMAS Kâ€‚[US]; BOARDMAN TERENCE Dâ€‚[US]	INHALE THERAPEUTIC SYSTâ€‚[US]	A61K9/12; A61K9/00; A61K9/14; A61K9/16; A61K9/48; A61K38/00; A61K38/28; A61M15/00; A61K31/00; A61K9/14	A61K9/0075; A61K9/145; A61K9/1617; A61K9/1623; A61K9/1652; A61K9/1658; A61K9/1694; A61K38/28; A61M15/0086	PL19970329870	19970507	20170507	WO1997US07779 19970507; US19960644681 19960508															US 08/207472	Priority1-2	EXUBERA								1
Pfizer	CA2183577/CA2253393	1994-03-07	PROCESS FOR OBTAINING DRIED DISPERSIBLE POWDERS OF BIOLOGICAL MACROMOLECULES	RO118523 (B1)	2003-06-30	PLATZ ROBERT Mâ€‚[US]; BREWER THOMAS Kâ€‚[US]; BOARDMAN TERENCE Dâ€‚[US]	INHALE THERAPEUTIC SYSTâ€‚[US]	A61K9/12; A61K9/00; A61K9/14; A61K9/16; A61K9/48; A61K38/00; A61K38/28; A61M15/00; A61K31/00; A61K9/12; A61K9/14; A61K9/48	A61K9/0075; A61K9/145; A61K9/1617; A61K9/1623; A61K9/1652; A61K9/1658; A61K9/1694; A61K38/28; A61M15/0086	RO19980001547	19970507	20170507	US19960644681 19960508; WO1997US07779 19970507															US 08/207472	Priority1-2	EXUBERA								1
Pfizer	CA2183577/CA2253393	1994-03-07	DISPERSIBLE MACROMOLECULE COMPOSITIONS AND METHODS FOR THEIR PREPARATION AND USE	SI9720031 (A)	1999-02-28	PLATZ ROBERT Mâ€‚[US]; BREWER THOMAS Kâ€‚[US]; BOARDMAN TERENCE Dâ€‚[US]	INHALE THERAPEUTIC SYSTâ€‚[US]	A61K9/12; A61K9/00; A61K9/14; A61K9/16; A61K9/48; A61K38/00; A61K38/28; A61M15/00; A61K31/00; A61K9/12; A61K9/14; A61K31/715; A61K38/00; A61K38/28	A61K9/0075; A61K9/145; A61K9/1617; A61K9/1623; A61K9/1652; A61K9/1658; A61K9/1694; A61K38/28; A61M15/0086	SI19970020031	19970507	20170507	WO1997US07779 19970507; US19960644681 19960508															US 08/207472	Priority1-2	EXUBERA								1
Pfizer	CA2183577/CA2253393	1994-03-07	DISPERSIBLE MACROMOLECULE COMPOSITIONS AND METHODS FOR THEIR PREPARATION AND USE	SK285400 (B6); SK152598 (A3)	1999-04-13	PLATZ ROBERT Mâ€‚[US]; BREWER THOMAS Kâ€‚[US]; BOARDMAN TERENCE Dâ€‚[US]	INHALE THERAPEUTIC SYSTâ€‚[US]	A61K9/12; A61K9/00; A61K9/14; A61K9/16; A61K9/48; A61K38/00; A61K38/28; A61M15/00; A61K31/00; A61K9/12; A61K9/14; A61K9/48; A61K38/00; A61K38/28	A61K9/0075; A61K9/145; A61K9/1617; A61K9/1623; A61K9/1652; A61K9/1658; A61K9/1694; A61K38/28; A61M15/0086	SK19980001525	19970507	20170507	US19960644681 19960508; WO1997US07779 19970507															US 08/207472	Priority1-2	EXUBERA								1
Pfizer	CA2183577/CA2253393	1994-03-07	DISPERSIBLE MACROMOLECULE COMPOSITIONS AND METHODS FOR THEIR PREPARATION AND USE	TR9802247 (T2)	2001-11-21	PLATZ ROBERT Mâ€‚[US]; BREWER THOMAS Kâ€‚[US]; BOARDMAN TERENCE Dâ€‚[US]	INHALE THERAPEUTIC SYSTâ€‚[US]	A61K9/12; A61K9/00; A61K9/14; A61K9/16; A61K9/48; A61K38/00; A61K38/28; A61M15/00; A61K31/00; A61K9/12; A61K9/14	A61K9/0075; A61K9/145; A61K9/1617; A61K9/1623; A61K9/1652; A61K9/1658; A61K9/1694; A61K38/28; A61M15/0086	TR19980002247T	19970507	20170507	US19960644681 19960508															US 08/207472	Priority1-2	EXUBERA								1
Pfizer	CA2183577/CA2253393	1994-03-07	ULTRAFINE DRY POWDER COMPOSITIONS OF BIOLOGICAL MACROMOLECULES, METHODS FOR THEIR PREPARATION AND APPLICATION	UA65538 (C2)	2004-04-15		NEKTAR THERAPEUTICSâ€‚[US]	A61K9/12; A61K9/00; A61K9/14; A61K9/16; A61K9/48; A61K38/00; A61K38/28; A61M15/00; A61K31/00; A61K9/12; A61K9/14; A61K9/48; A61K38/00; A61K38/28	A61K38/28; A61K9/0075; A61K9/145; A61K9/1617; A61K9/1623; A61K9/1652; A61K9/1658; A61K9/1694; A61M15/0086	UA19980126441	19970507	20170507	US19960644681 19960508; WO1997US07779 19970507															US 08/207472	Priority1-2	EXUBERA								1
Pfizer	CA2183577/CA2253393	1994-03-07	DISPERSIBLE MACROMOLECULE COMPOSITIONS AND METHODS FOR THEIR PREPARATION AND USE	WO9741833 (A1)	1997-11-13	PLATZ ROBERT M; BREWER THOMAS K; BOARDMAN TERENCE D	INHALE THERAPEUTIC SYSTâ€‚[US]	A61K9/12; A61K9/00; A61K9/14; A61K9/16; A61K9/48; A61K38/00; A61K38/28; A61M15/00; A61K31/00; A61K9/12; A61K9/14; A61K9/48; A61K38/00; A61K38/28	A61K9/0075; A61K9/145; A61K9/1617; A61K9/1623; A61K9/1652; A61K9/1658; A61K9/1694; A61K38/28; A61M15/0086	WO1997US07779	19970507	20170507	US19960644681 19960508											US5260306 (A); WO9116882 (A1)	XP002000767			US 08/207472	Priority1-2	EXUBERA								1
Pfizer	CA2183577/CA2253393	1994-03-07	DISPERSIBLE MACROMOLECULE COMPOSITIONS AND METHODS FOR THEIR PREPARATION AND USE	YU49206 (B); YU50198 (A)	2000-12-28	ROBERT PLATZâ€‚[US]; THOMAS BREWERâ€‚[US]; BOARDMAN TERENCE Dâ€‚[US]	INHALE THERAPEUTIC SYSTâ€‚[US]	A61K9/12; A61K9/00; A61K9/14; A61K9/16; A61K9/48; A61K38/00; A61K38/28; A61M15/00; A61K31/00	A61K38/28; A61K9/0075; A61K9/145; A61K9/1617; A61K9/1623; A61K9/1652; A61K9/1658; A61K9/1694; A61M15/0086	YU19980000501	19970507	20170507	US19960644681 19960508															US 08/207472	Priority1-2	EXUBERA								1
Pfizer	CA2183577/CA2253393	1994-03-07	Dispersible macromolecule compositions and methods for their preparation and use	TW550089 (B)	2003-09-01	PLATZ ROBERT Mâ€‚[US]; BREWER THOMAS Kâ€‚[US]; BOARDMAN TERENCE Dâ€‚[GB]	NEKTAR THERAPEUTICSâ€‚[US]	A61K9/12; A61K9/00; A61K9/14; A61K9/16; A61K9/48; A61K38/00; A61K38/28; A61M15/00; A61K31/00; A61K9/12; A61K9/72	A61K9/0075; A61K9/145; A61K9/1617; A61K9/1623; A61K9/1652; A61K9/1658; A61K9/1694; A61K38/28; A61M15/0086	TW19970108261	19970614	20170614	US19960644681 19960508															US 08/207472	Priority1-2	EXUBERA								1
Pfizer	CA2183577/CA2253393	1994-03-07	Methods and compositions for the dry powder formulation of interferons	US6231851 (B1)	2001-05-15	PLATZ ROBERT Mâ€‚[US]; KIMURA SHIGENOBUâ€‚[JP]; SATOH YU-ICHIROâ€‚[JP]; FOSTER LINDA Câ€‚[US]	INHALE THERAPEUTIC SYSTâ€‚[US]	A61K9/14; A01N25/02; A61K9/00; A61K9/16; A61K9/48; A61K9/72; A61K38/00; A61K38/21; A61K45/00; A61K47/42; C07K1/36; C07K14/555; A61K38/21; C07K1/36	A61K9/0075; A61K9/1611; A61K9/1623; A61K9/1658; A61K38/21; A61K38/215; A61K38/21; A61K2300/00; A61K38/215; A61K2300/00	US19970737724	19970714	20170714	WO1995US06008 19950515; US19970737724 19970714; US19940246034 19940518	US4613500 (A); US4812444 (A); US4847079 (A); US5049389 (A); US5284656 (A); WO9116038 (A1); WO9300951 (A1)								US4503035 (A); US4895719 (A); US5354562 (A); US5354934 (A); WO8905158 (A1); WO9116882 (A1)						US 08/207472	Priority1-2	EXUBERA								1
Pfizer	CA2183577/CA2253393	1994-03-07	PULMONARY ADMINISTRATION OF DRY POWDER ALPHA 1-ANTITRYPSIN.	MX9707854 (A)	1998-02-28	ELJAMAL MOHAMEDâ€‚[US]; PATTON JOHN	INHALE THERAPEUTIC SYSTâ€‚[US]	A61K9/14; A61K9/00; A61K9/12; A61K9/16; A61K9/72; A61K31/70; A61K31/715; A61K35/16; A61K38/00; A61K38/23; A61K38/28; A61K38/55; A61K38/57; A61K39/395; A61M11/00; A61M15/00; A61M16/00; A61P5/12; A61P11/00; A61P37/04; A61M15/00; A61M16/00; A61M16/10	A61K9/0075; A61K9/1617; A61K9/1623; A61K9/1652; A61K9/1658; A61K9/1688; A61K9/1694; A61K38/28; A61K38/57; A61K9/1635; A61M15/0086; A61M2205/073	MX19970007854	19971013	20171013	US19950423515 19950414; US19960617512 19960313; WO1996US05062 19960411															US 08/207472	Priority1-2	EXUBERA								1
Pfizer	CA2183577/CA2253393	1994-03-07	PULMONARY DELIVERY OF AEROSOLIZED MEDICAMENTS.	MX9707855 (A)	1998-02-28	PLATZ ROBERT Mâ€‚[US]; PATTON JOHN S; FOSTER LINDA; ELJAMAL MOHAMMED	INHALE THERAPEUTIC SYSTâ€‚[US]	A61K9/14; A61K9/00; A61K9/12; A61K9/16; A61K9/72; A61K31/70; A61K31/715; A61K38/00; A61K38/21; A61K38/23; A61K38/28; A61K38/55; A61K38/57; A61K39/395; A61M11/00; A61M15/00; A61M16/00; A61P5/12; A61P11/00; A61P37/04; A61M11/00; A61M15/00; A61M16/00	A61K38/1793; A61K38/215; A61K38/23; A61K38/28; A61K38/29; A61K38/57; A61K9/0075; A61K47/48053; A61K9/1611; A61K9/1617; A61M15/0045; A61K9/1623; A61K9/1652; A61K9/1658; A61K9/1688; A61K9/1694; A61K48/00; A61K31/7088; A61K31/727; B82Y5/00; A61M15/0033; A61M15/0051; A61K9/1635; A61M15/0086; A61M2202/064; A61M2205/0233; A61M2205/073; C12N2799/022; Y10S514/958; A61K38/215; A61K2300/00	MX19970007855	19971013	20171013	US19950423515 19950414; WO1996US05070 19960412															US 08/207472	Priority1-2	EXUBERA								1
Pfizer	CA2183577/CA2253393	1994-03-07	Stable glassy state powder formulations.	ZA9709145 (A)	1998-05-11	FOSTER LINDA C; KUO MEI-CHANG; BILLINGSLEY SHEILA R	INHALE THERAPEUTIC SYST	A61K9/14; A61K9/00; A61K9/12; A61K9/16; A61K9/72; A61K31/70; A61K31/715; A61K38/00; A61K38/23; A61K38/28; A61K38/55; A61K38/57; A61K39/395; A61M11/00; A61M15/00; A61M16/00; A61P5/12; A61P11/00; A61P37/04; A61M	A61K9/0075; A61K9/145; A61K9/146; A61K9/1617; A61K9/1623; A61K9/1652; A61K9/1658; A61K9/1688; A61K9/1694; A61K38/28; A61K38/57; A61K9/1635; A61M15/0086; A61M2205/073	ZA19970009145	19971013	20171013	US19960733225 19961017															US 08/207472	Priority1-2	EXUBERA								1
Pfizer	CA2183577/CA2253393	1994-03-07	STABLE GLASSY STATE POWDER FORMULATIONS	AT245969 (T)	2003-08-15	FOSTER LINDA Câ€‚[US]; KUO MEI-CHANGâ€‚[US]; BILLINGSLEY SHEILA Râ€‚[US]	NEKTAR THERAPEUTICSâ€‚[US]	A61K9/14; A61K9/00; A61K9/12; A61K9/16; A61K9/72; A61K31/70; A61K31/715; A61K38/00; A61K38/23; A61K38/28; A61K38/55; A61K38/57; A61K39/395; A61M11/00; A61M15/00; A61M16/00; A61P5/12; A61P11/00; A61P37/04; A61K9/14; A61K9/72	A61K9/0075; A61K9/145; A61K9/146; A61K9/1617; A61K9/1623; A61K9/1652; A61K9/1658; A61K9/1688; A61K9/1694; A61K38/28; A61K38/57; A61K9/1635; A61M15/0086; A61M2205/073	AT19970913707T	19971014	20171014	WO1997US18901 19971014; US19960733225 19961017															US 08/207472	Priority1-2	EXUBERA								1
Pfizer	CA2183577/CA2253393	1994-03-07	Stable glassy state powder formulations	AU734891 (B2)	2001-06-28	FOSTER LINDA C; KUO MEI-CHANG; BILLINGSLEY SHEILA R	INHALE THERAPEUTIC SYST	A61K9/14; A61K9/00; A61K9/12; A61K9/16; A61K9/72; A61K31/70; A61K31/715; A61K38/00; A61K38/23; A61K38/28; A61K38/55; A61K38/57; A61K39/395; A61M11/00; A61M15/00; A61M16/00; A61P5/12; A61P11/00; A61P37/04; A61K9/14; A61K9/72	A61K9/0075; A61K9/145; A61K9/146; A61K9/1617; A61K9/1623; A61K9/1652; A61K9/1658; A61K9/1688; A61K9/1694; A61K38/28; A61K38/57; A61K9/1635; A61M15/0086; A61M2205/073	AU19980050834	19971014	20171014	US19960733225 19961017; WO1997US18901 19971014	WO9603978 (A1); EP0520748 (A1); WO9531479 (A1)														US 08/207472	Priority1-2	EXUBERA								1
Pfizer	CA2183577/CA2253393	1994-03-07	Stable glassy state powder formulations	AU5083498 (A)	1998-05-11	FOSTER LINDA C; KUO MEI-CHANG; BILLINGSLEY SHEILA R	INHALE THERAPEUTIC SYST	A61K9/14; A61K9/00; A61K9/12; A61K9/16; A61K9/72; A61K31/70; A61K31/715; A61K38/00; A61K38/23; A61K38/28; A61K38/55; A61K38/57; A61K39/395; A61M11/00; A61M15/00; A61M16/00; A61P5/12; A61P11/00; A61P37/04; A61K9/14; A61K9/72	A61K9/0075; A61K9/145; A61K9/146; A61K9/1617; A61K9/1623; A61K9/1652; A61K9/1658; A61K9/1688; A61K9/1694; A61K38/28; A61K38/57; A61K9/1635; A61M15/0086; A61M2205/073	AU19980050834D	19971014	20171014	US19960733225 19961017; WO1997US18901 19971014															US 08/207472	Priority1-2	EXUBERA								1
Pfizer	CA2183577/CA2253393	1994-03-07	STABLE GLASSY STATE POWDER FORMULATIONS	CA2274758 (A1); CA2274758 (C)	1998-04-23	KUO MEI-CHANGâ€‚[US]; FOSTER LINDA Câ€‚[US]; BILLINGSLEY SHEILA Râ€‚[US]	INHALE THERAPEUTIC SYSTâ€‚[US]	A61K9/14; A61K9/00; A61K9/12; A61K9/16; A61K9/72; A61K31/70; A61K31/715; A61K38/00; A61K38/23; A61K38/28; A61K38/55; A61K38/57; A61K39/395; A61M11/00; A61M15/00; A61M16/00; A61P5/12; A61P11/00; A61P37/04; A61K9/14; A61K9/72; A61K31/135; A61K38/23; A61K38/28; A61K38/38	A61K9/0075; A61K9/145; A61K9/146; A61K9/1617; A61K9/1623; A61K9/1652; A61K9/1658; A61K9/1688; A61K9/1694; A61K38/28; A61K38/57; A61K9/1635; A61M15/0086; A61M2205/073	CA19972274758	19971014	20171014	US19960733225 19961017; WO1997US18901 19971014															US 08/207472	Priority1-2	EXUBERA								1
Pfizer	CA2183577/CA2253393	1994-03-07	Stable glassy state powder formulations	CN1240349 (A); CN1124843 (C)	2000-01-05	FOSTER LINDA Câ€‚[US]; MEI-CHANG KUOâ€‚[US]; BILLINGSLEY SHEILA Râ€‚[US]	INHALE THERAPEUTIC SYSTâ€‚[US]	A61K9/14; A61K9/00; A61K9/12; A61K9/16; A61K9/72; A61K31/70; A61K31/715; A61K38/00; A61K38/23; A61K38/28; A61K38/55; A61K38/57; A61K39/395; A61M11/00; A61M15/00; A61M16/00; A61P5/12; A61P11/00; A61P37/04; A61K9/14; A61K9/72	A61K9/0075; A61K9/145; A61K9/146; A61K9/1617; A61K9/1623; A61K9/1652; A61K9/1658; A61K9/1688; A61K9/1694; A61K38/28; A61K38/57; A61K9/1635; A61M15/0086; A61M2205/073	CN1997180736	19971014	20171014	US19960733225 19961017															US 08/207472	Priority1-2	EXUBERA								1
Pfizer	CA2183577/CA2253393	1994-03-07	STABLE GLASSY STATE POWDER FORMULATIONS	DE69723854 (T2)	2004-04-22	FOSTER Câ€‚[US]; KUO MEI-CHANGâ€‚[US]; BILLINGSLEY Râ€‚[US]	NEKTAR THERAPEUTICS SAN CARLOSâ€‚[US]	A61K9/14; A61K9/00; A61K9/12; A61K9/16; A61K9/72; A61K31/70; A61K31/715; A61K38/00; A61K38/23; A61K38/28; A61K38/55; A61K38/57; A61K39/395; A61M11/00; A61M15/00; A61M16/00; A61P5/12; A61P11/00; A61P37/04; A61K9/14; A61K9/72	A61K9/0075; A61K9/145; A61K9/146; A61K9/1617; A61K9/1623; A61K9/1652; A61K9/1658; A61K9/1688; A61K9/1694; A61K38/28; A61K38/57; A61K9/1635; A61M15/0086; A61M2205/073	DE1997623854T	19971014	20171014	US19960733225 19961017; WO1997US18901 19971014															US 08/207472	Priority1-2	EXUBERA								1
Pfizer	CA2183577/CA2253393	1994-03-07	STABLE GLASSY STATE POWDER FORMULATIONS	DK0941067 (T3)	2003-11-17	LINDA C FOSTERâ€‚[US]; KUO MEI-CHANGâ€‚[US]; SHEILA R BILLINGSLEYâ€‚[US]	NEKTAR THERAPEUTICSâ€‚[US]	A61K9/14; A61K9/00; A61K9/12; A61K9/16; A61K9/72; A61K31/70; A61K31/715; A61K38/00; A61K38/23; A61K38/28; A61K38/55; A61K38/57; A61K39/395; A61M11/00; A61M15/00; A61M16/00; A61P5/12; A61P11/00; A61P37/04; A61K9/14; A61K9/72	A61K38/28; A61K38/57; A61K9/0075; A61K9/145; A61K9/146; A61K9/1617; A61K9/1623; A61K9/1652; A61K9/1658; A61K9/1688; A61K9/1694; A61K9/1635; A61M15/0086; A61M2205/073	DK19970913707T	19971014	20171014	US19960733225 19961017; WO1997US18901 19971014															US 08/207472	Priority1-2	EXUBERA								1
Pfizer	CA2183577/CA2253393	1994-03-07	STABLE GLASSY STATE POWDER FORMULATIONS	EA002055 (B1)	2001-12-24	FOSTER LINDA Câ€‚[US]; KUO MEI-CHANGâ€‚[US]; BILLINGSLEY SHEILA Râ€‚[US]	INHALE THERAPEUTIC SYSTâ€‚[US]	A61K9/14; A61K9/00; A61K9/12; A61K9/16; A61K9/72; A61K31/70; A61K31/715; A61K38/00; A61K38/23; A61K38/28; A61K38/55; A61K38/57; A61K39/395; A61M11/00; A61M15/00; A61M16/00; A61P5/12; A61P11/00; A61P37/04; A61K9/14; A61K9/72; A61P11/00	A61K38/28; A61K38/57; A61K9/0075; A61K9/145; A61K9/146; A61K9/1617; A61K9/1623; A61K9/1652; A61K9/1658; A61K9/1688; A61K9/1694; A61K9/1635; A61M15/0086; A61M2205/073	EA19990000454	19971014	20171014	US19960733225 19961017; WO1997US18901 19971014															US 08/207472	Priority1-2	EXUBERA								1
Pfizer	CA2183577/CA2253393	1994-03-07	STABLE GLASSY STATE POWDER FORMULATIONS	EP0941067 (A2); EP0941067 (B1)	1999-09-15	FOSTER LINDA Câ€‚[US]; KUO MEI-CHANGâ€‚[US]; BILLINGSLEY SHEILA Râ€‚[US]	INHALE THERAPEUTIC SYSTâ€‚[US]	A61K9/14; A61K9/00; A61K9/12; A61K9/16; A61K9/72; A61K31/70; A61K31/715; A61K38/00; A61K38/23; A61K38/28; A61K38/55; A61K38/57; A61K39/395; A61M11/00; A61M15/00; A61M16/00; A61P5/12; A61P11/00; A61P37/04; A61K9/14; A61K9/72	A61K9/0075; A61K9/145; A61K9/146; A61K9/1617; A61K9/1623; A61K9/1652; A61K9/1658; A61K9/1688; A61K9/1694; A61K38/28; A61K38/57; A61K9/1635; A61M15/0086; A61M2205/073	EP19970913707	19971014	20171014	WO1997US18901 19971014; US19960733225 19961017											WO9633744 (A2); WO9603978 (A1); EP0520748 (A1); EP0383569 (A2); WO9632096 (A1); WO9531479 (A1)	XP002068143; XP002068144			US 08/207472	Priority1-2	EXUBERA								1
Pfizer	CA2183577/CA2253393	1994-03-07	Stable glass state powder formulations	EP1342469 (A2); EP1342469 (A3)	2003-09-10	FOSTER LINDA Câ€‚[US]; KUO MEI-CHANGâ€‚[US]; BILLINGSLEY SHEILA Râ€‚[US]	NEKTAR THERAPEUTICSâ€‚[US]	A61K9/14; A61K9/00; A61K9/12; A61K9/16; A61K9/72; A61K31/70; A61K31/715; A61K38/00; A61K38/23; A61K38/28; A61K38/55; A61K38/57; A61K39/395; A61M11/00; A61M15/00; A61M16/00; A61P5/12; A61P11/00; A61P37/04; A61K9/14; A61K9/16; A61K9/72	A61K9/0075; A61K9/145; A61K9/146; A61K9/1617; A61K9/1623; A61K9/1652; A61K9/1658; A61K9/1688; A61K9/1694; A61K38/28; A61K38/57; A61K9/1635; A61M15/0086; A61M2205/073	EP20030013343	19971014	20171014	US19960733225 19961017; EP19970913707 19971014	WO9633744 (A2); WO9603978 (A1); EP0520748 (A1); EP0383569 (A2); WO9632096 (A1); WO9531479 (A1); WO9524183 (A1); WO9632149 (A1)	XP002068143; XP002068144				XP003023200			WO9603978 (A1); EP0520748 (A1); WO9531479 (A1)						US 08/207472	Priority1-2	EXUBERA								1
Pfizer	CA2183577/CA2253393	1994-03-07	STABLE GLASSY STATE POWDER FORMULATIONS	ES2203792 (T3)	2004-04-16	FOSTER LINDA Câ€‚[US]; KUO MEI-CHANGâ€‚[US]; BILLINGSLEY SHEILA Râ€‚[US]	NEKTAR THERAPEUTICS	A61K9/14; A61K9/00; A61K9/12; A61K9/16; A61K9/72; A61K31/70; A61K31/715; A61K38/00; A61K38/23; A61K38/28; A61K38/55; A61K38/57; A61K39/395; A61M11/00; A61M15/00; A61M16/00; A61P5/12; A61P11/00; A61P37/04; A61K9/14; A61K9/72	A61K9/0075; A61K9/145; A61K9/146; A61K9/1617; A61K9/1623; A61K9/1652; A61K9/1658; A61K9/1688; A61K9/1694; A61K38/28; A61K38/57; A61K9/1635; A61M15/0086; A61M2205/073	ES19970913707T	19971014	20171014	US19960733225 19961017															US 08/207472	Priority1-2	EXUBERA								1
Pfizer	CA2183577/CA2253393	1994-03-07	Powdered, Dispersible Composition Having Stable Dispersibility, Method for Its Production	GEP20032985 (B)	2003-03-10	FOSTER LINDA C; KUO MEI-CHANG; BILLINGSLEY SHEILA R	INHALE THERAPEUTIC SYSTâ€‚[US]	A61K9/14; A61K9/00; A61K9/12; A61K9/16; A61K9/72; A61K31/70; A61K31/715; A61K38/00; A61K38/23; A61K38/28; A61K38/55; A61K38/57; A61K39/395; A61M11/00; A61M15/00; A61M16/00; A61P5/12; A61P11/00; A61P37/04	A61K9/0075; A61K9/145; A61K9/146; A61K9/1617; A61K9/1623; A61K9/1652; A61K9/1658; A61K9/1688; A61K9/1694; A61K38/28; A61K38/57; A61K9/1635; A61M15/0086; A61M2205/073	GE1997AP03577	19971014	20171014	US19950423515 19950414; US19960733225 19961017															US 08/207472	Priority1-2	EXUBERA								1
Pfizer	CA2183577/CA2253393	1994-03-07	STABLE GLASSY STATE POWDER FORMULATIONS	HU0001108 (A2); HU0001108 (A3)	2000-08-28	BILLINGSLEY SHEILA Râ€‚[US]; FOSTER LINDA Câ€‚[US]; KUO MEI-CHANGâ€‚[US]	NEKTAR THERAPEUTICS, SAN CARLOS, KALIFORNIA	A61K9/14; A61K9/00; A61K9/12; A61K9/16; A61K9/72; A61K31/70; A61K31/715; A61K38/00; A61K38/23; A61K38/28; A61K38/55; A61K38/57; A61K39/395; A61M11/00; A61M15/00; A61M16/00; A61P5/12; A61P11/00; A61P37/04; A61K9/12; A61K9/72; A61K47/06	A61K9/0075; A61K9/145; A61K9/146; A61K9/1617; A61K9/1623; A61K9/1652; A61K9/1658; A61K9/1688; A61K9/1694; A61K38/28; A61K38/57; A61K9/1635; A61M15/0086; A61M2205/073	HU20000001108	19971014	20171014	US19960733225 19961017															US 08/207472	Priority1-2	EXUBERA								1
Pfizer	CA2183577/CA2253393	1994-03-07	STABLE GLASSY STATE POWDER FORMULATIONS	IL130476 (A)	2005-05-17		NEKTAR THERAPEUTICSâ€‚[US]	A61K9/14; A61K9/00; A61K9/12; A61K9/16; A61K9/72; A61K31/70; A61K31/715; A61K38/00; A61K38/23; A61K38/28; A61K38/55; A61K38/57; A61K39/395; A61M11/00; A61M15/00; A61M16/00; A61P5/12; A61P11/00; A61P37/04; A61K9/12; A61K9/14	A61K9/0075; A61K9/145; A61K9/146; A61K9/1617; A61K9/1623; A61K9/1652; A61K9/1658; A61K9/1688; A61K9/1694; A61K38/28; A61K38/57; A61K9/1635; A61M15/0086; A61M2205/073	IL19970130476	19971014	20171014	US19960733225 19961017; WO1997US18901 19971014															US 08/207472	Priority1-2	EXUBERA								1
Pfizer	CA2183577/CA2253393	1994-03-07	PULMONARY ADMINISTRATION OF DRY POWDER ALPHA 1-ANTITRYPSIN	KR100430125 (B1)	2004-08-18			A61K9/14; A61M15/00; A61K9/00; A61K9/12; A61K9/16; A61K9/72; A61K31/70; A61K31/715; A61K35/16; A61K38/00; A61K38/23; A61K38/28; A61K38/55; A61K38/57; A61K39/395; A61M11/00; A61M16/00; A61P5/12; A61P11/00; A61P37/04	A61K38/28; A61K38/57; A61K9/0075; A61K9/1617; A61K9/1623; A61K9/1652; A61K9/1658; A61K9/1688; A61K9/1694; A61K9/1635; A61M15/0086; A61M2205/073	KR19970707279	19971014	20171014	US19950423515 19950414; US19960617512 19960313															US 08/207472	Priority1-2	EXUBERA								1
Pfizer	CA2183577/CA2253393	1994-03-07	Stable glassy state powder formulations comprising active ingredient for treating pulmonary diseases	NZ336171 (A)	2001-06-29	FOSTER LINDA C; KUO MEI-CHANG; BILLINGSLEY SHEILA R	INHALE THERAPEUTIC SYST	A61K9/14; A61K9/00; A61K9/12; A61K9/16; A61K9/72; A61K31/70; A61K31/715; A61K38/00; A61K38/23; A61K38/28; A61K38/55; A61K38/57; A61K39/395; A61M11/00; A61M15/00; A61M16/00; A61P5/12; A61P11/00; A61P37/04; A61K9/72; A61K9/14	A61K9/0075; A61K9/145; A61K9/146; A61K9/1617; A61K9/1623; A61K9/1652; A61K9/1658; A61K9/1688; A61K9/1694; A61K38/28; A61K38/57; A61K9/1635; A61M15/0086; A61M2205/073	NZ19970336171	19971014	20171014	US19960733225 19961017; WO1997US18901 19971014															US 08/207472	Priority1-2	EXUBERA								1
Pfizer	CA2183577/CA2253393	1994-03-07	STABLE GLASSY STATE POWDER FORMULATIONS	PT941067 (E)	2003-12-31	FOSTER LINDA Câ€‚[US]; KUO MEI-CHANGâ€‚[US]; BILLINGSLEY SHEILA Râ€‚[US]	NEKTAR THERAPEUTICSâ€‚[US]	A61K9/14; A61K9/00; A61K9/12; A61K9/16; A61K9/72; A61K31/70; A61K31/715; A61K38/00; A61K38/23; A61K38/28; A61K38/55; A61K38/57; A61K39/395; A61M11/00; A61M15/00; A61M16/00; A61P5/12; A61P11/00; A61P37/04; A61K9/14; A61K9/72	A61K9/0075; A61K9/145; A61K9/146; A61K9/1617; A61K9/1623; A61K9/1652; A61K9/1658; A61K9/1688; A61K9/1694; A61K38/28; A61K38/57; A61K9/1635; A61M15/0086; A61M2205/073	PT19970913707T	19971014	20171014	US19960733225 19961017															US 08/207472	Priority1-2	EXUBERA								1
Pfizer	CA2183577/CA2253393	1994-03-07	STABLE GLASSY STATE POWDER FORMULATIONS	SI941067 (T1)	2004-02-29	FOSTER LINDA Câ€‚[US]; KUO MEI-CHANGâ€‚[US]; BILLINGSLEY SHEILA Râ€‚[US]	NEKTAR THERAPEUTICSâ€‚[US]	A61K9/00; A61K9/14; A61K9/14; A61K9/72	A61K9/0075; A61K9/145; A61K9/146	SI19970030585T	19971014	20171014	EP19970913707 19971014; WO1997US18901 19971014; US19960733225 19961017															US 08/207472	Priority1-2	EXUBERA								1
Pfizer	CA2183577/CA2253393	1994-03-07	Stable glassy state powder formulations	US6309671 (B1)	2001-10-30	FOSTER LINDA Câ€‚[US]; KUO MEI-CHANGâ€‚[US]; BILLINGSLEY SHELIA Râ€‚[US]	INHALE THERAPEUTIC SYSTâ€‚[US]	A61K9/14; A61K9/00; A61K9/12; A61K9/16; A61K9/72; A61K31/70; A61K31/715; A61K38/00; A61K38/23; A61K38/28; A61K38/55; A61K38/57; A61K39/395; A61M11/00; A61M15/00; A61M16/00; A61P5/12; A61P11/00; A61P37/04; A61K9/14	A61K9/0075; A61K9/145; A61K9/146; A61K9/1617; A61K9/1623; A61K9/1652; A61K9/1658; A61K9/1688; A61K9/1694; A61K38/28; A61K38/57; A61K9/1635; A61M15/0086; A61M2205/073	US19970950385	19971014	20171014	WO1996US05070 19960412; US19960733225 19961017; US19970950385 19971014; US19950423515 19950414	US5326586 (A)								US4818542 (A); US4891319 (A); US5057392 (A); US5098893 (A); US5098955 (A); US5200399 (A); US5290765 (A); EP0383569 (A2); EP0520748 (A1); WO9505805 (A1); WO9531479 (A1); WO9603978 (A1); WO9632096 (A1); WO9633744 (A2); WO9741031 (A1); WO9741833 (A1)						US 08/207472	Priority1-2	EXUBERA								1
Pfizer	CA2183577/CA2253393	1994-03-07	STABLE GLASSY STATE POWDER FORMULATIONS	WO9816205 (A3); WO9816205 (A2)	1998-04-23	FOSTER LINDA Câ€‚[US]; KUO MEI-CHANGâ€‚[US]; BILLINGSLEY SHEILA Râ€‚[US]	INHALE THERAPEUTIC SYSTâ€‚[US]; FOSTER LINDA Câ€‚[US]; KUO MEI CHANGâ€‚[US]; BILLINGSLEY SHEILA Râ€‚[US]	A61K9/14; A61K9/00; A61K9/12; A61K9/16; A61K9/72; A61K31/70; A61K31/715; A61K38/00; A61K38/23; A61K38/28; A61K38/55; A61K38/57; A61K39/395; A61M11/00; A61M15/00; A61M16/00; A61P5/12; A61P11/00; A61P37/04; A61K9/14; A61K9/72	A61K9/0075; A61K9/145; A61K9/146; A61K9/1617; A61K9/1623; A61K9/1652; A61K9/1658; A61K9/1688; A61K9/1694; A61K38/28; A61K38/57; A61K9/1635; A61M15/0086; A61M2205/073	WO1997US18901	19971014	20171014	US19960733225 19961017											WO9633744 (A2); WO9603978 (A1); EP0520748 (A1); EP0383569 (A2); WO9632096 (A1); WO9531479 (A1)	XP002068143; XP002068144			US 08/207472	Priority1-2	EXUBERA								1
Pfizer	CA2183577/CA2253393	1994-03-07	Stable glassy state powder formulations	TW504389 (B)	2002-10-01	FOSTER LINDA Câ€‚[US]; KUO MEI-CHANGâ€‚[US]; BILLINGSLEY SHEILA Râ€‚[US]	INHALE THERAPEUTIC SYSTâ€‚[US]	A61K9/14; A61K9/00; A61K9/12; A61K9/16; A61K9/72; A61K31/70; A61K31/715; A61K38/00; A61K38/23; A61K38/28; A61K38/55; A61K38/57; A61K39/395; A61M11/00; A61M15/00; A61M16/00; A61P5/12; A61P11/00; A61P37/04; A61K9/14	A61K9/0075; A61K9/145; A61K9/146; A61K9/1617; A61K9/1623; A61K9/1652; A61K9/1658; A61K9/1688; A61K9/1694; A61K38/28; A61K38/57; A61K9/1635; A61M15/0086; A61M2205/073	TW19970115145	19971015	20171015	US19960733225 19961017															US 08/207472	Priority1-2	EXUBERA								1
Pfizer	CA2183577/CA2253393	1994-03-07	Dispersible antibody compositions and methods for their preparation and use	US6019968 (A)	2000-02-01	PLATZ ROBERT Mâ€‚[US]; PATTON JOHN Sâ€‚[US]; FOSTER LINDA Câ€‚[US]; ELJAMAL MOHAMMEDâ€‚[LB]	INHALE THERAPEUTIC SYSTâ€‚[US]	A61K9/14; A61K9/00; A61K9/12; A61K9/16; A61K9/72; A61K31/70; A61K31/715; A61K38/00; A61K38/23; A61K38/28; A61K38/55; A61K38/57; A61K39/395; A61M11/00; A61M15/00; A61M16/00; A61P5/12; A61P11/00; A61P37/04; A61K39/395	A61K9/1617; A61K9/0075; A61K9/1623; A61K9/1652; A61K9/1658; A61K9/1688; A61K9/1694; A61K38/28; A61K38/57; A61K9/1635; A61M15/0086; A61M2205/073	US19970951312	19971016	20171016	US19970951312 19971016; WO1996US05070 19960412; US19950423515 19950414	US4305925 (A); US5354562 (A); US5458135 (A); WO9609085 (A1); WO9741833 (A1)														US 08/207472	Priority1-2	EXUBERA								1
Pfizer	CA2183577/CA2253393	1994-03-07	STABLE GLASSY STATE POWDER FORMULATIONS	AR013854 (A1)	2001-01-31		NEKTAR THERAPEUTICSâ€‚[US]	A61K9/14; A61K9/00; A61K9/12; A61K9/16; A61K9/72; A61K31/70; A61K31/715; A61K38/00; A61K38/23; A61K38/28; A61K38/55; A61K38/57; A61K39/395; A61M11/00; A61M15/00; A61M16/00; A61P5/12; A61P11/00; A61P37/04; A61K9/72	A61K9/0075; A61K9/145; A61K9/146; A61K9/1617; A61K9/1623; A61K9/1652; A61K9/1658; A61K9/1688; A61K9/1694; A61K38/28; A61K38/57; A61K9/1635; A61M15/0086; A61M2205/073	AR1997P104834	19971017	20171017	US19960733225 19961017															US 08/207472	Priority1-2	EXUBERA								1
Pfizer	CA2183577/CA2253393	1994-03-07	STABLE GLASSY STATE POWDER FORMULATIONS	CO5011099 (A1)	2001-02-28	FOSTER LINDA Câ€‚[US]; KUO MEI-CHANGâ€‚[US]; BILLINGSLEY SHEILA Râ€‚[US]	INHALE THERAPEUTIC SYSTâ€‚[US]	A61K9/14; A61K9/00; A61K9/10; A61K9/12; A61K9/16; A61K9/72; A61K31/70; A61K31/715; A61K38/00; A61K38/23; A61K38/28; A61K38/55; A61K38/57; A61K39/395; A61M11/00; A61M15/00; A61M16/00; A61P5/12; A61P11/00; A61P37/04; A61K9/10	A61K9/0075; A61K9/145; A61K9/146; A61K9/1617; A61K9/1623; A61K9/1652; A61K9/1658; A61K9/1688; A61K9/1694; A61K38/28; A61K38/57; A61K9/1635; A61M15/0086; A61M2205/073	CO19970061158	19971017	20171017	US19960733225 19961017															US 08/207472	Priority1-2	EXUBERA								1
Pfizer	CA2183577/CA2253393	1994-03-07	Method and device for delivering aerosolized medicaments	US6138668 (A)	2000-10-31	PATTON JOHN Sâ€‚[US]; PLATZ ROBERT Mâ€‚[US]	INHALE THERPEUTIC SYSTEMSâ€‚[US]	A61M13/00; A61M11/00; A61M15/00; A61M16/00; A61M11/00	A61M15/0065; A61M15/0086; A61M11/002; A61M15/0015; A61M15/008; A61M16/0063; A61M2202/064; A61M2205/073; A61M2206/16	US19970979024	19971126	20171126	US19970979024 19971126; US19950576885 19951222; US19940313707 19940927; US19920910048 19920708; US19910724915 19910702	US2598525 (A); US3362405 (A); US3812854 (A); US3964483 (A); US3991304 (A); US4036223 (A); US4098273 (A); US4253468 (A); US4452239 (A); US4484577 (A); US4534343 (A); US4624251 (A); US4649911 (A); US4677975 (A); US4739754 (A); US4790305 (A); US4819629 (A); US4823784 (A); US4907583 (A); US4926852 (A); US4942544 (A); US4984158 (A); US5020527 (A); US5027806 (A); US5033463 (A); US5099833 (A); US5113855…														US 08/207472	Priority1-2	EXUBERA								1
Pfizer	CA2183577/CA2253393	1994-03-07	Apparatus and methods for dispersing dry powder medicaments	US6089228 (A)	2000-07-18	SMITH ADRIAN Eâ€‚[US]; BURR JOHN Dâ€‚[US]; ETTER JEFFREY Wâ€‚[US]; AXFORD GEORGE Sâ€‚[US]; ANTHONY JACK Mâ€‚[US]	INHALE THERAPEUTIC SYSTâ€‚[US]	B65D83/06; A61M15/00; A61M16/00; B05B7/14; B05D7/14; A61M; A61M15/00	A61M15/0045; A61M15/0036; A61M15/0041; A61M15/0051; A61M15/0055; A61M2202/064; A61M2205/0233; A61M2205/073	US19980004558	19980108	20180108	US19980004558 19980108; US19950487184 19950607; US19940309691 19940921	US2549303 (A); US2603216 (A); US3425600 (A); US3918451 (A); US3921637 (A); US3967761 (A); US3991761 (A); US3994421 (A); US4018185 (A); US4069819 (A); US4105027 (A); US4114615 (A); US4249526 (A); US4338931 (A); US4446862 (A); US4570630 (A); US4627432 (A); US4668218 (A); US4778054 (A); US4807814 (A); US4811731 (A); US4860740 (A); US4884565 (A); US4889114 (A); US4984158 (A); US4995385 (A); US5035237…														US 08/207472	Priority1-2	EXUBERA								1
Pfizer	CA2183577/CA2253393	1994-03-07	Method and apparatus for pulmonary administration of dry powder alpha 1-antitrypsin	US5993783 (A)	1999-11-30	ELJAMAL MOHAMMEDâ€‚[US]; PATTON JOHN Sâ€‚[US]	INHALE THERAPEUTIC SYSTâ€‚[US]	A61K9/14; A61K9/00; A61K9/12; A61K9/16; A61K9/72; A61K31/70; A61K31/715; A61K35/16; A61K38/00; A61K38/23; A61K38/28; A61K38/55; A61K38/57; A61K39/395; A61M11/00; A61M15/00; A61M16/00; A61P5/12; A61P11/00; A61P37/04; A61K9/12	A61K9/0075; A61K9/1617; A61K9/1623; A61K9/1652; A61K9/1658; A61K9/1688; A61K9/1694; A61K38/28; A61K38/57; A61K9/1635; A61M15/0086; A61M2205/073	US19980114713	19980713	20180713	US19950423515 19950414; US19980114713 19980713; US19960617512 19960313	US2598525 (A); US3362405 (A); US3425600 (A); US3921637 (A); US3964483 (A); US3991304 (A); US3991761 (A); US3994421 (A); US4036223 (A); US4069819 (A); US4098273 (A); US4153689 (A); US4249526 (A); US4253468 (A); US4294829 (A); US4338931 (A); US4446862 (A); US4452239 (A); US4484577 (A); US4503035 (A); US4534343 (A); US4599311 (A); US4624251 (A); US4627432 (A); US4649911 (A); US4677975 (A); US4698328…														US 08/207472	Priority1-2	EXUBERA								1
Pfizer	CA2183577/CA2253393	1994-03-07	Pulmonary delivery of active fragments of parathyroid hormone	US6080721 (A)	2000-06-27	PATTON JOHN Sâ€‚[US]	INHALE THERAPEUTIC SYSTâ€‚[US]	A61K38/22; A61K9/00; A61K38/00; A61K38/29; A61P3/00; A61P19/10; A61P43/00; C07K14/635; G01N33/68; A61K38/29	A61K9/0078; A61K9/0073; A61K9/0075; A61K9/008; A61K38/29	US19980128401	19980803	20180803	US19920953397 19920929; US19940232849 19940425; US19960625586 19960328; US19980128401 19980803	US4698328 (A); US4833125 (A); US5011678 (A); US5230884 (A); US5302581 (A); US5458135 (A); GB2248550 (A)														US 08/207472	Priority1-2	EXUBERA								1
Pfizer	CA2183577/CA2253393	1994-03-07	DISPERSIBLE MACROMOLECULE COMPOSITIONS AND METHODS FOR THEIR PREPARATION AND USE	IS4879 (A)	1998-10-26	PLATZ ROBERT Mâ€‚[US]; BREWER THOMAS Kâ€‚[US]; BOARDMAN TERENCE Dâ€‚[US]	NEKTAR THERAPEUTICSâ€‚[US]	A61K9/12; A61K9/00; A61K9/14; A61K9/16; A61K9/48; A61K38/00; A61K38/28; A61M15/00; A61K31/00; A61K9/12; A61K9/14; A61K9/48; A61K38/00; A61K38/28	A61K9/0075; A61K9/145; A61K9/1617; A61K9/1623; A61K9/1652; A61K9/1658; A61K9/1694; A61K38/28; A61M15/0086	IS19980004879	19981026	20181026	WO1997US07779 19970507; US19960644681 19960508															US 08/207472	Priority1-2	EXUBERA								1
Pfizer	CA2183577/CA2253393	1994-03-07	METHOD FOR THE PREPARATION OF DISPERSION MACROMOLECULAR COMPOSITIONS	BG64113 (B1); BG102875 (A)	2004-01-30	PLATZ ROBERT Mâ€‚[US]; BREWER THOMAS Kâ€‚[US]; BOARDMAN TERENCE Dâ€‚[US]	NEKTAR THERAPEUTICSâ€‚[US]	A61K9/12; A61K9/00; A61K9/14; A61K9/16; A61K9/48; A61K38/00; A61K38/28; A61M15/00; A61K31/00; A61K9/12; A61K9/14; A61K9/48; A61K38/00; A61K38/27; A61K38/28	A61K9/0075; A61K9/145; A61K9/1617; A61K9/1623; A61K9/1652; A61K9/1658; A61K9/1694; A61K38/28; A61M15/0086	BG19980102875	19981028	20181028	WO1997US07779 19970507; US19960644681 19960508															US 08/207472	Priority1-2	EXUBERA								1
Pfizer	CA2183577/CA2253393	1994-03-07	Dispersible macromolecule compositions and methodsfor their preparation and use	OA10914 (A)	2001-10-26	PLATZ ROBERT Mâ€‚[US]; BREWER THOMAS Kâ€‚[US]; BOARDMAN TERENCE Dâ€‚[US]	INHALE THERAPEUTIC SYSTâ€‚[US]	A61K9/12; A61K9/00; A61K9/14; A61K9/16; A61K9/48; A61K38/00; A61K38/28; A61M15/00; A61K31/00; A61K9/12; A61K9/14; A61K9/48; A61K38/00; A61K38/28	A61K9/0075; A61K9/145; A61K9/1617; A61K9/1623; A61K9/1652; A61K9/1658; A61K9/1694; A61K38/28; A61M15/0086	OA19989800212	19981105	20181105	US19960644681 19960508															US 08/207472	Priority1-2	EXUBERA								1
Pfizer	CA2183577/CA2253393	1994-03-07	DISPERSIBLE MACROMOLECULE COMPOSITIONS AND METHODS FOR THEIR PREPARATION AND USE	KR20000010807 (A)	2000-02-25	PLATZ ROBERT Mâ€‚[US]; BREWER THOMAS Kâ€‚[US]; BOARDMAN TERENCE Dâ€‚[US]	INHALE THERAPEUTIC SYSTâ€‚[US]	A61K9/12; A61K9/00; A61K9/14; A61K9/16; A61K9/48; A61K38/00; A61K38/28; A61M15/00; A61K31/00; A61K9/12; A61K38/28	A61K9/0075; A61K9/145; A61K9/1617; A61K9/1623; A61K9/1652; A61K9/1658; A61K9/1694; A61K38/28; A61M15/0086	KR19987008941	19981106	20181106	US19960644681 19960508															US 08/207472	Priority1-2	EXUBERA								1
Pfizer	CA2183577/CA2253393	1994-03-07	DISPERSIBLE MACROMOLECULE COMPOSITIONS AND METHODS FOR THEIR PREPARATION AND USE	NO985196 (A)	1999-01-06	PLATZ ROBERT Mâ€‚[US]; BREWER THOMAS Kâ€‚[US]; BOARDMAN TERENCE Dâ€‚[US]	INHALE THERAPEUTIC SYSTâ€‚[US]	A61K9/12; A61K9/00; A61K9/14; A61K9/16; A61K9/48; A61K38/00; A61K38/28; A61M15/00; A61K31/00; A61K9/12	A61K9/0075; A61K9/145; A61K9/1617; A61K9/1623; A61K9/1652; A61K9/1658; A61K9/1694; A61K38/28; A61M15/0086	NO19980005196	19981106	20181106	US19960644681 19960508; WO1997US07779 19970507															US 08/207472	Priority1-2	EXUBERA								1
Pfizer	CA2183577/CA2253393	1994-03-07	DISPERSIBLE MACROMOLECULE COMPOSITIONS AND METHODS FOR THEIR PREPARATION AND USE	LT4553 (B); LT98157 (A)	1999-05-25	PLATZ ROBERT Mâ€‚[US]; BREWER THOMAS Kâ€‚[US]; BOARDMAN TERENCE Dâ€‚[US]	INHALE THERAPEUTIC SYSTâ€‚[US]	A61K9/12; A61K9/00; A61K9/14; A61K9/16; A61K9/48; A61K38/00; A61K38/28; A61M15/00; A61K31/00; A61K9/12; A61K9/14; A61K9/48; A61K38/00; A61K38/28	A61K9/0075; A61K9/145; A61K9/1617; A61K9/1623; A61K9/1652; A61K9/1658; A61K9/1694; A61K38/28; A61M15/0086	LT19980000157	19981109	20181109	US19960644681 19960508															US 08/207472	Priority1-2	EXUBERA								1
Pfizer	CA2183577/CA2253393	1994-03-07	DISPERSIBLE MACROMOLECULE COMPOSITIONS AND METHODS FOR THEIR PREPARATION AND USE	LV12231 (A); LV12231 (B)	1999-03-20	PLATZ ROBERT Mâ€‚[US]; BREWER THOMAS Kâ€‚[US]; BOARDMAN TERENCE Dâ€‚[US]	INHALE THERAPEUTIC SYSTâ€‚[US]	A61K9/12; A61K9/00; A61K9/14; A61K9/16; A61K9/48; A61K38/00; A61K38/28; A61M15/00; A61K31/00; A61K9/12; A61K9/14; A61K9/48; A61K38/00; A61K38/28	A61K9/0075; A61K9/145; A61K9/1617; A61K9/1623; A61K9/1652; A61K9/1658; A61K9/1694; A61K38/28; A61M15/0086	LV19980000273	19981130	20181130	US19960644681 19960508; WO1997US07779 19970507															US 08/207472	Priority1-2	EXUBERA								1
Pfizer	CA2183577/CA2253393	1994-03-07	Pulmonary delivery of aerosolized medicaments	AU740760 (B2)	2001-11-15	PLATZ ROBERT M; PATTON JOHN S; FOSTER LINDA; ELJAMAL MOHAMMED	INHALE THERAPEUTIC SYST	A61K9/14; A61M11/00; A61M15/00; A61M16/00; A61M11/00; A61K9/14; A61M15/00; A61M16/00		AU19990023695	19990409	20190409	AU19990023695 19990409; AU19960054827 19960412	US5260306 (A); US5384133 (A)														US 08/207472	Priority1-2	EXUBERA								1
Pfizer	CA2183577/CA2253393	1994-03-07	Pulmonary delivery of aerosolized medicaments	AU2369599 (A)	1999-07-08	PLATZ ROBERT M; PATTON JOHN S; FOSTER LINDA; ELJAMAL MOHAMMED	INHALE THERAPEUTIC SYST	A61K9/14; A61K9/00; A61K9/12; A61K9/16; A61K9/72; A61K31/70; A61K31/715; A61K38/00; A61K38/21; A61K38/23; A61K38/28; A61K38/55; A61K38/57; A61K39/395; A61M11/00; A61M15/00; A61M16/00; A61P5/12; A61P11/00; A61P37/04; A61M11/00; A61K9/14; A61M15/00; A61M16/00	A61K38/1793; A61K38/215; A61K38/23; A61K38/28; A61K38/29; A61K38/57; A61K9/0075; A61K47/48053; A61K9/1611; A61K9/1617; A61M15/0045; A61K9/1623; A61K9/1652; A61K9/1658; A61K9/1688; A61K9/1694; A61K48/00; A61K31/7088; A61K31/727; B82Y5/00; A61M15/0033; A61M15/0051; A61K9/1635; A61M15/0086; A61M2202/064; A61M2205/0233; A61M2205/073; C12N2799/022; Y10S514/958; A61K38/215; A61K2300/00	AU19990023695D	19990409	20190409	AU19960054827 19960412; US19950423515 19950414															US 08/207472	Priority1-2	EXUBERA								1
Pfizer	CA2183577/CA2253393	1994-03-07	Dispersible antibody compositions and methods for their preparation and use	US6165463 (A)	2000-12-26	PLATZ ROBERT Mâ€‚[US]; PATTON JOHN Sâ€‚[US]; FOSTER LINDA Câ€‚[US]; ELJAMAL MOHAMMEDâ€‚[LB]	INHALE THERAPEUTIC SYSTâ€‚[US]	A61K9/00; A61K9/16; A61K39/395; A61M15/00; A61K39/395	A61K39/395; A61K9/0075; A61K9/1617; A61K9/1623; A61K9/1652; A61K9/1658; A61K9/1688; A61K9/1694; A61K9/1635; A61M15/0086; Y10S514/951	US19990323276	19990601	20190601	US19990323276 19990601; US19970951312 19971016	US5354562 (A); US5458135 (A); WO9609085 (A1); WO9741833 (A1)														US 08/207472	Priority1-2	EXUBERA								1
Pfizer	CA2183577/CA2253393	1994-03-07	Compositions and methods for nucleic acid delivery to the lung	US6303582 (B1)	2001-10-16	ELJAMAL MOHAMMEDâ€‚[US]; PATTON JOHN Sâ€‚[US]; FOSTER LINDAâ€‚[US]; PLATZ ROBERT Mâ€‚[US]	INHALE THERAPEUTIC SYSTâ€‚[US]	A61K9/00; A61K9/127; A61K9/14; A61K9/16; A61K31/70; A61K47/48; A61K48/00; A61K48/00; A61K9/127; A61K9/16; A61K31/70; C12N15/87	A61K9/0075; A61K9/1272; A61K9/1658; A61K31/7088; A61K47/48053; A61K47/48815; A61K47/48853; A61K48/00; B82Y5/00; A61K9/1617; A61K9/1623	US19990427836	19991026	20191026	US19990427836 19991026; US19950417507 19950404; US19950422563 19950414; US19930044358 19930407	US5994314 (A)								US4830858 (A); US5049388 (A); US5567433 (A); US5811406 (A)						US 08/207472	Priority1-2	EXUBERA								1
Pfizer	CA2183577/CA2253393	1994-03-07	Devices compositions and methods for the pulmonary delivery of aerosolized medicaments	US6509006 (B1)	2003-01-21	PLATZ ROBERT Mâ€‚[US]; PATTON JOHN Sâ€‚[US]; FOSTER LINDAâ€‚[US]; ELJAMAL MOHAMMEDâ€‚[US]	INHALE THERAPEUTIC SYSTâ€‚[US]	A61K9/00; A61K9/16; A61K38/21; A61K38/28; A61M15/00; A61K9/12; A61K9/14	A61K38/21; A61K38/215; A61K38/28; A61K9/0075; A61K47/48053; A61K9/1611; A61M15/0045; A61K9/1623; A61K9/1658; B82Y5/00; A61M15/0033; A61M15/0051; A61K9/1617; A61M2202/064; A61M2205/0233; A61M2205/073	US19990427075	19991026	20191026	US19990427075 19991026; US19950417507 19950404; US19950383475 19950201; US19940313707 19940927; US19940309691 19940921; US19940246034 19940518; US19940232849 19940425; US19930044358 19930407; US19920910048 19920708	US5707644 (A); EP0072046 (A1)								US2598525 (A); US3202731 (A); US3300474 (A); US3314803 (A); US3362405 (A); US3425600 (A); US3540927 (A); US3554768 (A); US3608066 (A); US3620776 (A); US3666496 (A); US3674901 (A); US3764716 (A); US3921637 (A); US3964483 (A); US3971852 (A); US3991304 (A); US3991761 (A); US3994421 (A); US4036223 (A); US4069819 (A); US4098273 (A); US4109019 (A); US4153689 (A); US4206200 (A); US4249526 (A); US4253468…						US 08/207472	Priority1-2	EXUBERA								1
Pfizer	CA2183577/CA2253393	1994-03-07	Methods and compositions for the dry powder formulation of interferons	US6123936 (A)	2000-09-26	PLATZ ROBERT Mâ€‚[US]; KIMURA SHIGENOBUâ€‚[JP]; SATOH YU-ICHIROâ€‚[JP]; FOSTER LINDA Câ€‚[US]	INHALE THERAPEUTICS SYSTEMS INâ€‚[US]	A61K9/14; A01N25/02; A61K9/00; A61K9/16; A61K9/48; A61K9/72; A61K38/00; A61K38/21; A61K45/00; A61K47/42; C07K1/36; C07K14/555; A61K38/21; C07K1/36	A61K9/0075; A61K9/1611; A61K9/1623; A61K9/1658; A61K38/21; A61K38/215; A61K38/21; A61K2300/00; A61K38/215; A61K2300/00	US19990444116	19991122	20191122	US19990444116 19991122; US19940246034 19940518	US5049389 (A); WO9116038 (A1); WO9300951 (A1)														US 08/207472	Priority1-2	EXUBERA								1
Pfizer	CA2183577/CA2253393	1994-03-07	Methods of spray-drying a drug and a hydrophobic amino acid	US6372258 (B1)	2002-04-16	PLATZ ROBERT Mâ€‚[US]; PATTON JOHN Sâ€‚[US]; FOSTER LINDAâ€‚[US]; ELJAMAL MOHAMMEDâ€‚[US]	INHALE THERAPEUTIC SYSTâ€‚[US]	A61K9/14; A61K9/00; A61K9/12; A61K9/16; A61K9/72; A61K31/70; A61K31/715; A61K38/00; A61K38/21; A61K38/23; A61K38/28; A61K38/55; A61K38/57; A61K39/395; A61M11/00; A61M15/00; A61M16/00; A61P5/12; A61P11/00; A61P37/04; A61K9/14	A61K38/1793; A61K38/215; A61K38/23; A61K38/28; A61K38/29; A61K38/57; A61K9/0075; A61K47/48053; A61K9/1611; A61K9/1617; A61M15/0045; A61K9/1623; A61K9/1652; A61K9/1658; A61K9/1688; A61K9/1694; A61K48/00; A61K31/7088; A61K31/727; B82Y5/00; A61M15/0033; A61M15/0051; A61K9/1635; A61M15/0086; A61M2202/064; A61M2205/0233; A61M2205/073; C12N2799/022; Y10S514/958; A61K38/215; A61K2300/00	US19990447753	19991122	20191122	US19990447753 19991122; US19950423515 19950414; US19920910048 19920708; US19950417507 19950404; US19950383475 19950201; US19940313707 19940927; US19940309691 19940921; US19940246034 19940518; US19940232849 19940425; US19930044358 19930407	US6123936 (A); US6165463 (A); WO8707502 (A1)								US5547696 (A); US5631225 (A); US5654278 (A); US5667806 (A); US5705482 (A); US5849700 (A); US5849704 (A); EP0913177 (A1); EP0913178 (A1); WO9703649 (A1); WO9715288 (A2); WO9723239 (A1); WO0033811 (A2)						US 08/207472	Priority1-2	EXUBERA								1
Pfizer	CA2183577/CA2253393	1994-03-07	Dispersible macromolecule compositions and methodsfor their preparation and use.	HK1020319 (A1)	2004-12-17	PLATZ ROBERT M; BREWER THOMAS K; BOARDMAN TERENCE D	INHALE THERAPEUTIC SYSTâ€‚[US]	A61K9/12; A61K9/00; A61K9/14; A61K9/16; A61K9/48; A61K38/00; A61K38/28; A61M15/00; A61K31/00; A61K	A61K9/0075; A61K9/145; A61K9/1617; A61K9/1623; A61K9/1652; A61K9/1658; A61K9/1694; A61K38/28; A61M15/0086	HK19990105537	19991129	20191129	WO1997US07779 19970507; US19960644681 19960508															US 08/207472	Priority1-2	EXUBERA								1
Pfizer	CA2183577/CA2253393	1994-03-07	Dispersible macromolecule compositions and methods for their preparation and use	US6423344 (B1)	2002-07-23	PLATZ ROBERT Mâ€‚[US]; BREWER THOMAS Kâ€‚[US]; BOARDMAN TERENCE Dâ€‚[US]	INHALE THERAPEUTIC SYSTâ€‚[US]	A61K9/12; A61K9/00; A61K9/14; A61K9/16; A61K9/48; A61K38/00; A61K38/28; A61M15/00; A61K31/00; A61K9/16; A61K9/50	A61K9/0075; A61K9/145; A61K9/1617; A61K9/1623; A61K9/1652; A61K9/1658; A61K9/1694; A61K38/28; A61M15/0086	US20000498397	20000204	20200204	US19940207472 19940307; US19960644681 19960508; US20000498397 20000204; US19950383475 19950201; US19950423515 19950414	US5518709 (A); US5972388 (A)								US2598525 (A); US3362405 (A); US3425600 (A); US3674901 (A); US3921637 (A); US3964483 (A); US3991304 (A); US3991761 (A); US3994421 (A); US4036223 (A); US4069819 (A); US4098273 (A); US4153689 (A); US4211769 (A); US4249526 (A); US4253468 (A); US4294624 (A); US4294829 (A); US4338931 (A); US4446862 (A); US4452239 (A); US4484577 (A); US4503035 (A); US4534343 (A); US4590206 (A); US4624251 (A); US4627432…						US 08/207472	Priority1-2	EXUBERA								1
Pfizer	CA2183577/CA2253393	1994-03-07	Methods and compositions for the dry powder formulation of interferons	US6479049 (B1)	2002-11-12	PLATZ ROBERT Mâ€‚[US]; KIMURA SHIGENOBUâ€‚[JP]; SATOH YU-ICHIROâ€‚[JP]; FOSTER LINDA Câ€‚[US]	INHALE THERAPEUTIC SYSTâ€‚[US]	A61K9/14; A01N25/02; A61K9/00; A61K9/16; A61K9/48; A61K9/72; A61K38/00; A61K38/21; A61K45/00; A61K47/42; C07K1/36; C07K14/555; A61K38/21; A01N25/02; A61K38/00; A61K45/00; A61K9/04	A61K9/0075; A61K9/1611; A61K9/1623; A61K9/1658; A61K38/21; A61K38/215; A61K38/21; A61K2300/00; A61K38/215; A61K2300/00	US20000506426	20000217	20200217	US20000506426 20000217; US19940246034 19940518	US6123936 (A); US6231851 (B1)								US4503035 (A); US4613500 (A); US4812444 (A); US4847079 (A); US4895719 (A); US5049389 (A); US5284656 (A); US5354562 (A); US5354934 (A); WO8905158 (A1); WO9116038 (A1); WO9116882 (A1); WO9300951 (A1)						US 08/207472	Priority1-2	EXUBERA								1
Pfizer	CA2183577/CA2253393	1994-03-07	Stable glassy state powder formulations.	HK1024618 (A1)	2004-11-26	FOSTER LINDA C; KUO MEI-CHANG; BILLINGSLEY SHEILA R	NEKTAR THERAPEUTICSâ€‚[US]	A61K9/14; A61K9/00; A61K9/12; A61K9/16; A61K9/72; A61K31/70; A61K31/715; A61K38/00; A61K38/23; A61K38/28; A61K38/55; A61K38/57; A61K39/395; A61M11/00; A61M15/00; A61M16/00; A61P5/12; A61P11/00; A61P37/04; A61K	A61K9/0075; A61K9/145; A61K9/146; A61K9/1617; A61K9/1623; A61K9/1652; A61K9/1658; A61K9/1688; A61K9/1694; A61K38/28; A61K38/57; A61K9/1635; A61M15/0086; A61M2205/073	HK20000101575	20000315	20200315	US19960733225 19961017; WO1997US18901 19971014															US 08/207472	Priority1-2	EXUBERA								1
Pfizer	CA2183577/CA2253393	1994-03-07	SIGNAL TRANSMISSION AND TAG POWER CONSUMPTION MEASUREMENT CIRCUIT FOR AN INDUCTIVE READER.	GR3032973 (T3)	2000-07-31	PATTON JOHN Sâ€‚[US]; PLATZ ROBERT Mâ€‚[US]	INHALE INCâ€‚[US]	A61M13/00; A61M11/00; A61M15/00; A61M16/00; A61M11/00; A61M15/00; A61M16/00	A61M15/0065; A61M15/0086; A61M11/002; A61M15/0015; A61M15/008; A61M16/0063; A61M2202/064; A61M2205/073; A61M2206/16	GR20000400673T	20000316	20200316	US19910724915 19910702; WO1992US05621 19920702															US 08/207472	Priority1-2	EXUBERA								1
Pfizer	CA2183577/CA2253393	1994-03-07	Dispersible antibody compositions and methods for their preparation and use	US6514496 (B1)	2003-02-04	PLATZ ROBERT Mâ€‚[US]; PATTON JOHN Sâ€‚[US]; FOSTER LINDA Câ€‚[US]; ELJAMAL MOHAMMEDâ€‚[LB]	INHALE THERAPEUTIC SYSTâ€‚[US]	A61K9/00; A61K9/16; A61K39/395; A61M15/00; A61K39/395; A01N25/00	A61K39/395; A61K9/0075; A61K9/1617; A61K9/1623; A61K9/1652; A61K9/1658; A61K9/1688; A61K9/1694; A61K9/1635; A61M15/0086; Y10S514/951	US20000531183	20000321	20200321	US20000531183 20000321; US19990323276 19990601; US19970951312 19971016; WO1996US05070 19960412; US19950423515 19950414	US5674534 (A); US6019968 (A); US6165463 (A)								US5354562 (A); US5458135 (A); WO9609085 (A1); WO9741833 (A1)						US 08/207472	Priority1-2	EXUBERA								1
Pfizer	CA2183577/CA2253393	1994-03-07	Method and device for delivering aerosolized medicaments	US6681767 (B1)	2004-01-27	PATTON JOHN Sâ€‚[US]; PLATZ ROBERT Mâ€‚[US]	NEKTAR THERAPEUTICSâ€‚[US]	A61M15/00; A61M11/00; A61M15/00	A61M15/0065; A61M15/0086; A61M11/002; A61M15/0015; A61M15/008; A61M2202/064; A61M2205/073; A61M2206/16	US20000561690	20000501	20200501	US20000561690 20000501; US19970979024 19971126; US19950576885 19951222; US19940313707 19940927; US19920910048 19920708; US19910724915 19910702	US4046146 (A); US4470412 (A); US4484577 (A); US4534343 (A); US4649911 (A); US4790305 (A); US4796614 (A); US4852561 (A); US5112598 (A); US5186164 (A); US5186166 (A); US5201308 (A); US5349947 (A); US5645050 (A); US5755221 (A); US5875776 (A); US5983893 (A); US6116237 (A); DE471490 (C); WO9007351 (A1)								US487744 (A); US513189 (A); US2533065 (A); US2549303 (A); US2570774 (A); US2598525 (A); US2603216 (A); US3362405 (A); US3425600 (A); US3812854 (A); US3918451 (A); US3921637 (A); US3964483 (A); US3967761 (A); US3991304 (A); US3991761 (A); US3994421 (A); US4018185 (A); US4036223 (A); US4069819 (A); US4098273 (A); US4105027 (A); US4114615 (A); US4249526 (A); US4253468 (A); US4338931 (A); US4446862 (…						US 08/207472	Priority1-2	EXUBERA								1
Pfizer	CA2183577/CA2253393	1994-03-07	Pulmonary delivery of active fragments of parathyroid hormone	US7456150 (B1)	2008-11-25	PATTON JOHN Sâ€‚[US]	MEKTAR THERAPEUTICSâ€‚[US]	A61K38/22; A61K38/29; A61K9/00; A61K38/00; A61P3/00; A61P19/10; A61P43/00; C07K14/635; G01N33/68	A61K9/0078; A61K9/0073; A61K9/0075; A61K9/008; A61K38/29	US20000577264	20000522	20200522	US20000577264 20000522; US19940232849 19940425; US19920953397 19920929; US19980128401 19980803; US19960625586 19960328									US4698328 (A); US4833125 (A); US5011678 (A); US5230884 (A); US5302581 (A); US5458135 (A); US5563122 (A); US5578567 (A); GB2248550 (A)						US 08/207472	Priority1-2	EXUBERA								1
Pfizer	CA2183577/CA2253393	1994-03-07	Apparatus and methods for dispersing dry powder medicaments	US6543448 (B1)	2003-04-08	SMITH ADRIAN Eâ€‚[US]; BURR JOHN Dâ€‚[US]; ETTER JEFFREY Wâ€‚[US]; AXFORD GEORGE Sâ€‚[US]; ANTHONY JACK Mâ€‚[US]	INHALE THERAPEUTIC SYSTâ€‚[US]	B65D83/06; A61M15/00; A61M16/00; B05B7/14; B05D7/14; A61M; A61M15/00	A61M15/0045; A61M15/0036; A61M15/0041; A61M15/0051; A61M15/0055; A61M2202/064; A61M2205/0233; A61M2205/073	US20000583300	20000530	20200530	US20000583300 20000530; US19980004558 19980108; US19950487184 19950607; US19940309691 19940921	US6367473 (B1)								US478744 (A); US513189 (A); US2533065 (A); US2549303 (A); US2570774 (A); US2598525 (A); US2603216 (A); US3362405 (A); US3425600 (A); US3812854 (A); US3918451 (A); US3921637 (A); US3964483 (A); US3967761 (A); US3991304 (A); US3991761 (A); US3994421 (A); US4018185 (A); US4036223 (A); US4046146 (A); US4069819 (A); US4098273 (A); US4105027 (A); US4114615 (A); US4249526 (A); US4253468 (A); US4338931 (…						US 08/207472	Priority1-2	EXUBERA								1
Pfizer	CA2183577/CA2253393	1994-03-07	Compositions and methods for the pulmonary delivery of aerosolized medicaments	US6673335 (B1)	2004-01-06	PLATZ ROBERT Mâ€‚[US]; PATTON JOHN Sâ€‚[US]; FOSTER LINDAâ€‚[US]; ELJAMAL MOHAMMEDâ€‚[US]	NEKTAR THERAPEUTICSâ€‚[US]	A61K9/00; A61K9/16; A61K38/21; A61K38/28; A61M15/00; A61K9/12; A61K9/14	A61K38/21; A61K38/215; A61K38/28; A61K9/0075; A61K47/48053; A61K9/1611; A61K9/1617; A61M15/0045; A61K9/1623; A61K9/1652; A61K9/1658; A61K9/1694; B82Y5/00; A61M15/0033; A61M15/0051; A61M15/0086; A61M2202/064; A61M2205/0233; A61M2205/073	US20000616236	20000714	20200714	US20000616236 20000714; US19950423515 19950414; US19950417507 19950404; US19930044358 19930407; US19950383475 19950201; US19940313707 19940927; US19940309691 19940921; US19940246034 19940518; US19920910048 19920708	US4659696 (A); US4895719 (A); US5254330 (A); US5993805 (A)								US5547696 (A); US5631225 (A); US5654278 (A); US5705482 (A); US5849700 (A); US5849704 (A); EP0257956 (A2)						US 08/207472	Priority1-2	EXUBERA								1
Pfizer	CA2183577/CA2253393	1994-03-07	Stable glassy state powder formulations	US2002141945 (A1); US6589560 (B2)	2002-10-03	FOSTER LINDA Câ€‚[US]; KUO MEI-CHANGâ€‚[US]; BILLINGSLEY SHELIA Râ€‚[US]	FOSTER LINDA C, ; KUO MEI-CHANG, ; BILLINGSLEY SHELIA R, ; NEKTAR THERAPEUTICS	A61K9/14; A61K9/00; A61K9/12; A61K9/16; A61K9/72; A61K31/70; A61K31/715; A61K38/00; A61K38/23; A61K38/28; A61K38/55; A61K38/57; A61K39/395; A61M11/00; A61M15/00; A61M16/00; A61P5/12; A61P11/00; A61P37/04; A61K9/14	A61K9/0075; A61K9/145; A61K9/146; A61K9/1617; A61K9/1623; A61K9/1652; A61K9/1658; A61K9/1688; A61K9/1694; A61K38/28; A61K38/57; A61K9/1635; A61M15/0086; A61M2205/073	US20010879853	20010611	20210611	US20010879853 20010611; US19970950385 19971014; US19960733225 19961017; WO1996US05070 19960412; US19950423515 19950414	US6309671 (B1)								US125714 (A); US586504 (A); US1855591 (A); US2457036 (A); US2648609 (A); US3300074 (A); US3413198 (A); US3456050 (A); US3480468 (A); US3554767 (A); US4157386 (A); US4372942 (A); US4423086 (A); US4462982 (A); US4551329 (A); US4587267 (A); US4741872 (A); US4743554 (A); US4749575 (A); US4753790 (A); US4762719 (A); US4818542 (A); US4824938 (A); US4847090 (A); US4849225 (A); US4863854 (A); US4873085 (…						US 08/207472	Priority1-2	EXUBERA								1
Pfizer	CA2183577/CA2253393	1994-03-07	Compositions and methods for nucleic acid delivery to the lung	US2002132787 (A1)	2002-09-19	ELJAMAL MOHAMMEDâ€‚[LB]; PATTON JOHN Sâ€‚[US]; FOSTER LINDAâ€‚[US]; PLATZ ROBERT Mâ€‚[US]	ELJAMAL MOHAMMED, ; PATTON JOHN S, ; FOSTER LINDA, ; PLATZ ROBERT M	A61K9/00; A61K9/127; A61K9/16; A61K31/70; A61K47/48; A61K48/00; A61K48/00; A61K31/70	A61K9/0075; A61K9/1272; A61K9/1658; A61K31/7088; A61K47/48053; A61K47/48876; A61K48/00; B82Y5/00; A61K9/1617; A61K9/1623	US20010978826	20011016	20211016	US19950417507 19950404; US20010978826 20011016; US19990427836 19991026; US19930044358 19930407															US 08/207472	Priority1-2	EXUBERA								1
Pfizer	CA2183577/CA2253393	1994-03-07	Dispersible macromolecule compositions and methods for their preparation and use	US2002122827 (A1); US6592904 (B2)	2002-09-05	PLATZ ROBERTâ€‚[US]; BREWER THOMASâ€‚[US]; BOARDMAN TERRENCEâ€‚[US]	PLATZ ROBERT, ; BREWER THOMAS, ; BOARDMAN TERRENCE, ; INHALE THERAPEUTIC SYSTEMS, INC	A61K9/12; A61K9/00; A61K9/14; A61K9/16; A61K9/48; A61K38/00; A61K38/28; A61M15/00; A61K31/00; A61K9/14; A61K9/50	A61K9/0075; A61K9/145; A61K9/1617; A61K9/1623; A61K9/1652; A61K9/1658; A61K9/1694; A61K38/28; A61M15/0086	US20010007868	20011109	20211109	US19950423515 19950414; US19940207472 19940307; US19960644681 19960508; US20000498397 20000204; US20010007868 20011109; US19950383475 19950201	US5518709 (A); US5972388 (A)								US2598525 (A); US3362405 (A); US3425600 (A); US3674901 (A); US3921637 (A); US3964483 (A); US3991304 (A); US3991761 (A); US3994421 (A); US4036223 (A); US4069819 (A); US4098273 (A); US4153689 (A); US4211769 (A); US4249526 (A); US4253468 (A); US4294624 (A); US4294829 (A); US4338931 (A); US4446862 (A); US4452239 (A); US4484577 (A); US4503035 (A); US4534343 (A); US4590206 (A); US4624251 (A); US4627432…						US 08/207472	Priority1-2	EXUBERA								1
Pfizer	CA2183577/CA2253393	1994-03-07	Composition for pulmonary administration comprising a drug and a hydrophobic amino acid	US2002127188 (A1)	2002-09-12	PLATZ ROBERT Mâ€‚[US]; PATTON JOHN Sâ€‚[US]; FOSTER LINDAâ€‚[US]; ELJAMAL MOHAMMEDâ€‚[LB]	PLATZ ROBERT M, ; PATTON JOHN S, ; FOSTER LINDA, ; ELJAMAL MOHAMMED	A61K9/14; A61K9/00; A61K9/12; A61K9/16; A61K9/72; A61K31/70; A61K31/715; A61K38/00; A61K38/21; A61K38/23; A61K38/28; A61K38/55; A61K38/57; A61K39/395; A61M11/00; A61M15/00; A61M16/00; A61P5/12; A61P11/00; A61P37/04; A61L9/04; A61K9/14	A61K38/1793; A61K38/215; A61K38/23; A61K38/28; A61K38/29; A61K38/57; A61K9/0075; A61K47/48053; A61K9/1611; A61K9/1617; A61M15/0045; A61K9/1623; A61K9/1652; A61K9/1658; A61K9/1688; A61K9/1694; A61K48/00; A61K31/7088; A61K31/727; B82Y5/00; A61M15/0033; A61M15/0051; A61K9/1635; A61M15/0086; A61M2202/064; A61M2205/0233; A61M2205/073; C12N2799/022; Y10S514/958; A61K38/215; A61K2300/00	US20020066106	20020201	20220201	US20020066106 20020201; US19990447753 19991122; US19950423515 19950414; US19970737724 19970714; US19950417507 19950404; US19930044358 19930407; US19940309691 19940921; US19940246034 19940518; US19940313707 19940927; US19950383475 19950201															US 08/207472	Priority1-2	EXUBERA								1
Pfizer	CA2183577/CA2253393	1994-03-07	Compositions and methods for the pulmonary delivery of aerosolized macromolecules	US6797258 (B2); US2002117170 (A1)	2002-08-29	PLATZ ROBERT Mâ€‚[US]; PATTON JOHN Sâ€‚[US]; FOSTER LINDA Câ€‚[US]; ELJAMAL MOHAMMEDâ€‚[US]	PLATZ ROBERT M, ; PATTON JOHN S, ; FOSTER LINDA C, ; ELJAMAL MOHAMMED, ; NEKTAR THERAPEUTICS	A61K9/14; A61K9/00; A61K9/12; A61K9/16; A61K9/72; A61K31/70; A61K31/715; A61K38/00; A61K38/21; A61K38/23; A61K38/28; A61K38/55; A61K38/57; A61K39/395; A61M11/00; A61M15/00; A61M16/00; A61P5/12; A61P11/00; A61P37/04; A61M11/00	A61K38/1793; A61K38/215; A61K38/23; A61K38/28; A61K38/29; A61K38/57; A61K9/0075; A61K47/48053; A61K9/1611; A61K9/1617; A61M15/0045; A61K9/1623; A61K9/1652; A61K9/1658; A61K9/1688; A61K9/1694; A61K48/00; A61K31/7088; A61K31/727; B82Y5/00; A61M15/0033; A61M15/0051; A61K9/1635; A61M15/0086; A61M2202/064; A61M2205/0233; A61M2205/073; C12N2799/022; Y10S514/958; A61K38/215; A61K2300/00	US20020072430	20020208	20220208	US20020072430 20020208; US19950423515 19950414; US19920910048 19920708; US19950417507 19950404; US19930044358 19930407; US19940309691 19940921; US19940313707 19940927; US19950383475 19950201; US19940232849 19940425; US19940246034 19940518	US5575987 (A); US5855913 (A); US5952008 (A); US2002071871 (A1)								US2598525 (A); US3202731 (A); US3300474 (A); US3314803 (A); US3362405 (A); US3425600 (A); US3540927 (A); US3554768 (A); US3594476 (A); US3608066 (A); US3620776 (A); US3666496 (A); US3674901 (A); US3764716 (A); US3921637 (A); US3964483 (A); US3971852 (A); US3991304 (A); US3991761 (A); US3994421 (A); US4036223 (A); US4069819 (A); US4098273 (A); US4105027 (A); US4109019 (A); US4153689 (A); US4192309…						US 08/207472	Priority1-2	EXUBERA								1
Pfizer	CA2183577/CA2253393	1994-03-07	Methods and compositions for the pulmonary delivery insulin	US2003053959 (A1); US6737045 (B2)	2003-03-20	PATTON JOHN Sâ€‚[US]; FOSTER LINDA Sâ€‚[US]; PLATZ ROBERT Mâ€‚[US]	PATTON JOHN S, ; FOSTER LINDA S, ; PLATZ ROBERT M, ; NEKTAR THERAPEUTICS	A61K9/12; A61K9/00; A61K9/14; A61K9/16; A61K38/28; A61K47/06; A61P3/08; A61K47/12; A61K47/18; A61K47/26; A61K38/28; A61K9/14; A61L9/04	A61K38/28; A61K9/0075; A61K9/1623; A61K47/12; A61K47/183; A61K47/26; A61K9/1617; Y10S514/866	US20020141028	20020507	20220507	US20020141028 20020507; US19960668036 19960617; US19950383475 19950201; US19940207472 19940307									US2598525 (A); US3202731 (A); US3300474 (A); US3314803 (A); US3362405 (A); US3425600 (A); US3540927 (A); US3554768 (A); US3620776 (A); US3666496 (A); US3674901 (A); US3764716 (A); US3921637 (A); US3937668 (A); US3964483 (A); US3971852 (A); US3991304 (A); US3991761 (A); US3994421 (A); US4036223 (A); US4069819 (A); US4098273 (A); US4109019 (A); US4153689 (A); US4206200 (A); US4211769 (A); US4249526…						US 08/207472	Priority1-2	EXUBERA								1
Pfizer	CA2183577/CA2253393	1994-03-07	Methods and compositions for the pulmonary delivery insulin	US2002192164 (A1)	2002-12-19	PATTON JOHN Sâ€‚[US]; FOSTER LINDA Sâ€‚[US]; PLATZ ROBERT Mâ€‚[US]	PATTON JOHN S, ; FOSTER LINDA S, ; PLATZ ROBERT M	A61K9/12; A61K9/00; A61K9/14; A61K9/16; A61K38/28; A61K47/06; A61P3/08; A61K47/12; A61K47/18; A61K47/26; A61K38/28; A61K9/14	A61K38/28; A61K9/0075; A61K9/1623; A61K47/12; A61K47/183; A61K47/26; A61K9/1617; Y10S514/866	US20020141044	20020507	20220507	US20020141044 20020507; US19960668036 19960617; US19950383475 19950201; US19940207472 19940307															US 08/207472	Priority1-2	EXUBERA								1
Pfizer	CA2183577/CA2253393	1994-03-07	Devices, compositions and methods for the pulmonary delivery of aerosolized medicaments	US2003068279 (A1); US7097827 (B2)	2003-04-10	PLATZ ROBERT Mâ€‚[US]; PATTON JOHN Sâ€‚[US]; FOSTER LINDAâ€‚[US]; ELJAMAL MOHAMMEDâ€‚[US]	PLATZ ROBERT M, ; PATTON JOHN S, ; FOSTER LINDA, ; ELJAMAL MOHAMMED, ; INHALE THERAPEUTIC SYSTEMS, INC	A61K9/14; A61K9/00; A61K9/12; A61K9/16; A61K9/72; A61K31/70; A61K31/715; A61K38/00; A61K38/21; A61K38/23; A61K38/28; A61K38/55; A61K38/57; A61K39/395; A61M11/00; A61M15/00; A61M16/00; A61P5/12; A61P11/00; A61P37/04; A61L9/04; A61K9/14	A61K38/1793; A61K38/215; A61K38/23; A61K38/28; A61K38/29; A61K38/57; A61K9/0075; A61K47/48053; A61K9/1611; A61K9/1617; A61M15/0045; A61K9/1623; A61K9/1652; A61K9/1658; A61K9/1688; A61K9/1694; A61K48/00; A61K31/7088; A61K31/727; B82Y5/00; A61M15/0033; A61M15/0051; A61K9/1635; A61M15/0086; A61M2202/064; A61M2205/0233; A61M2205/073; C12N2799/022; Y10S514/958; A61K38/215; A61K2300/00	US20020242714	20020913	20220913	US20020242714 20020913; US19990427075 19991026; US19950423515 19950414									US1855591 (A); US2598525 (A); US3202731 (A); US3300474 (A); US3314803 (A); US3362405 (A); US3425600 (A); US3540927 (A); US3554768 (A); US3594476 (A); US3608066 (A); US3620776 (A); US3666496 (A); US3674901 (A); US3764716 (A); US3921637 (A); US3937668 (A); US3964483 (A); US3971852 (A); US3991304 (A); US3991761 (A); US3994421 (A); US4036223 (A); US4069819 (A); US4098273 (A); US4105027 (A); US4109019…						US 08/207472	Priority1-2	EXUBERA								1
Pfizer	CA2183577/CA2253393	1994-03-07	Methods and compositions for the dry powder formulation of interferon	US2003035778 (A1)	2003-02-20	PLATZ ROBERTâ€‚[US]; KIMURA SHIGENOBUâ€‚[JP]; SATOH YU-ICHIROâ€‚[JP]; FOSTER LINDA Câ€‚[US]	PLATZ ROBERT, ; KIMURA SHIGENOBU, ; SATOH YU-ICHIRO, ; FOSTER LINDA C	A61K9/00; A61K38/21; A61K9/16; A61L9/04; A61K9/14; A61K38/21	A61K9/0075; A61K38/21; A61K38/215; A61K9/1623; A61K9/1658; A61K38/21; A61K2300/00; A61K38/215; A61K2300/00	US20020245903	20020917	20220917	US20020245903 20020917; US20000506426 20000217; US19970737724 19970714															US 08/207472	Priority1-2	EXUBERA								1
Pfizer	CA2183577/CA2253393	1994-03-07	Pulmonary delivery of active fragments of parathyroid hormone	US2003171282 (A1); US7300919 (B2)	2003-09-11	PATTON JOHN Sâ€‚[US]	PATTON JOHN S, ; NEKTAR THERAPEUTICS	A61K38/22; A61K9/00; A61K38/00; A61K38/29; A61P3/00; A61P19/10; A61P43/00; C07K14/635; G01N33/68; A61K38/29; A61K9/14; A61L9/04	A61K9/0078; A61K9/0073; A61K9/0075; A61K9/008; A61K38/29	US20020245707	20020918	20220918	US19960625586 19960328; US19980128401 19980803; US19920953397 19920929; US20000577264 20000522; US19940232849 19940425; US20020245707 20020918	US4656250 (A); US5059587 (A); US5607915 (A); US5814607 (A); US6080721 (A); US6290991 (B1); US6794357 (B1)								US979993 (A); US1855591 (A); US2457036 (A); US3362405 (A); US3557717 (A); US3619294 (A); US3632357 (A); US3655442 (A); US3745682 (A); US3937668 (A); US3948263 (A); US3964483 (A); US4036223 (A); US4098273 (A); US4102999 (A); US4127502 (A); US4127622 (A); US4158544 (A); US4159319 (A); US4180593 (A); US4211769 (A); US4244949 (A); US4253468 (A); US4326524 (A); US4327076 (A); US4327077 (A); US4371557 …						US 08/207472	Priority1-2	EXUBERA								1
Pfizer	CA2183577/CA2253393	1994-03-07	Methods and compositions for the dry powder formulation of interferons	US2003072718 (A1)	2003-04-17	PLATZ ROBERT Mâ€‚[US]; KIMURA SHIGENOBUâ€‚[JP]; SATOH YU-JCHIROâ€‚[JP]; FOSTER LINDA Câ€‚[US]	PLATZ ROBERT M, ; KIMURA SHIGENOBU, ; SATOH YU-JCHIRO, ; FOSTER LINDA C	A61K9/14; A01N25/02; A61K9/00; A61K9/16; A61K9/48; A61K9/72; A61K38/00; A61K38/21; A61K45/00; A61K47/42; C07K1/36; C07K14/555; A61L9/04; A61K9/14; A61K38/21	A61K9/0075; A61K9/1611; A61K9/1623; A61K9/1658; A61K38/21; A61K38/215; A61K38/21; A61K2300/00; A61K38/215; A61K2300/00	US20020245704	20020918	20220918	US19970737724 19970714; US19990444116 19991122; US20000506426 20000217; US20020245704 20020918; US19940246034 19940518															US 08/207472	Priority1-2	EXUBERA								1
Pfizer	CA2183577/CA2253393	1994-03-07	Devices, compositions and methods for the pulmonary delivery of aerosolized medicaments	US2003086877 (A1)	2003-05-08	PLATZ ROBERT Mâ€‚[US]; PATTON JOHN Sâ€‚[US]; FOSTER LINDAâ€‚[US]; ELJAMAL MOHAMMEDâ€‚[US]	PLATZ ROBERT M, ; PATTON JOHN S, ; FOSTER LINDA, ; ELJAMAL MOHAMMED	A61K9/00; A61K9/16; A61K38/21; A61K38/28; A61M15/00; A61L9/04; A61K9/14	A61K38/21; A61K38/215; A61K38/28; A61K9/0075; A61K47/48053; A61K9/1611; A61K9/1617; A61M15/0045; A61K9/1623; A61K9/1652; A61K9/1658; A61K9/1694; B82Y5/00; A61M15/0033; A61M15/0051; A61M15/0086; A61M2202/064; A61M2205/0233; A61M2205/073	US20020245705	20020918	20220918	US20020245705 20020918; US20000616236 20000714; US19990447753 19991122; US19990427075 19991026; US19950423515 19950414; US19920910048 19920708; US19950417507 19950404; US19930044358 19930407; US19940232849 19940425; US19940309691 19940921; US19940246034 19940518; US19940313707 19940927; US19950383475 19950201															US 08/207472	Priority1-2	EXUBERA								1
Pfizer	CA2183577/CA2253393	1994-03-07	Compositions and methods for nucleic acid delivery to the lung	US2003092666 (A1)	2003-05-15	ELJAMAL MOHAMMEDâ€‚[US]; PATTON JOHN Sâ€‚[US]; FOSTER LINDAâ€‚[US]; PLATZ ROBERT Mâ€‚[US]	ELJAMAL MOHAMMED, ; PATTON JOHN S, ; FOSTER LINDA, ; PLATZ ROBERT M	A61K9/00; A61K9/127; A61K9/16; A61K31/70; A61K47/48; A61K48/00; A61K48/00; A61K9/16; A61K9/50	A61K9/0075; A61K9/1272; A61K9/1658; A61K31/7088; A61K47/48053; A61K47/48876; A61K48/00; B82Y5/00; A61K9/1617; A61K9/1623	US20020245722	20020918	20220918	US19950417507 19950404; US19950422563 19950414; US19990427836 19991026; US20000665296 20000920; US20010978826 20011016; US20020245722 20020918; US19930044358 19930407															US 08/207472	Priority1-2	EXUBERA								1
Pfizer	CA2183577/CA2253393	1994-03-07	Methods and compositions for pulmonary delivery of insulin	US2003113273 (A1)	2003-06-19	PATTON JOHN Sâ€‚[US]; FOSTER LINDAâ€‚[US]; PLATZ ROBERT Mâ€‚[US]	PATTON JOHN S, ; FOSTER LINDA, ; PLATZ ROBERT M	A61K9/00; A61K9/14; A61K38/28; A61L9/04; A61K47/12; A61K47/18; A61K47/26; A61K38/28; A61K9/14; A61L9/04	A61K38/28; A61K9/0075; A61K9/1617; A61K9/1623	US20020245706	20020918	20220918	US20020245706 20020918; US19960668036 19960617															US 08/207472	Priority1-2	EXUBERA								1
Pfizer	CA2183577/CA2253393	1994-03-07	Compositions and methods for the pulmonary delivery of aerosolized medicaments	US2003198601 (A1)	2003-10-23	PLATZ ROBERT Mâ€‚[US]; PATTON JOHN Sâ€‚[US]; FOSTER LINDAâ€‚[US]; ELJAMAL MOHAMMEDâ€‚[LB]	PLATZ ROBERT M, ; PATTON JOHN S, ; FOSTER LINDA, ; ELJAMAL MOHAMMED	A61K9/14; A61K9/00; A61K9/12; A61K9/16; A61K9/72; A61K31/70; A61K31/715; A61K38/00; A61K38/21; A61K38/23; A61K38/28; A61K38/55; A61K38/57; A61K39/395; A61M11/00; A61M15/00; A61M16/00; A61P5/12; A61P11/00; A61P37/04; A61K38/28; A61K9/14; A61K31/727; A61K38/21; A61K48/00; A61L9/04	A61K38/1793; A61K38/215; A61K38/23; A61K38/28; A61K38/29; A61K38/57; A61K9/0075; A61K47/48053; A61K9/1611; A61K9/1617; A61M15/0045; A61K9/1623; A61K9/1652; A61K9/1658; A61K9/1688; A61K9/1694; A61K48/00; A61K31/7088; A61K31/727; B82Y5/00; A61M15/0033; A61M15/0051; A61K9/1635; A61M15/0086; A61M2202/064; A61M2205/0233; A61M2205/073; C12N2799/022; Y10S514/958; A61K38/215; A61K2300/00	US20020313961	20021206	20221206	US20020313961 20021206; US19950423515 19950414; US19920910048 19920708; US19950417507 19950404; US19930044358 19930407; US19940309691 19940921; US19940313707 19940927; US19950383475 19950201; US19940246034 19940518															US 08/207472	Priority1-2	EXUBERA								1
Pfizer	CA2183577/CA2253393	1994-03-07	Composition for pulmonary administration comprising a drug and a hydrophobic amino acid	US2003129141 (A1); US6921527 (B2)	2003-07-10	PLATZ ROBERT Mâ€‚[US]; PATTON JOHN Sâ€‚[US]; FOSTER LINDA Câ€‚[US]; ELJAMAL MOHAMMEDâ€‚[LB]	PLATZ ROBERT M, ; PATTON JOHN S, ; FOSTER LINDA C, ; ELJAMAL MOHAMMED, ; NEKTAR THERAPEUTICS	A61K9/14; A61K9/00; A61K9/12; A61K9/16; A61K9/72; A61K31/70; A61K31/715; A61K38/00; A61K38/21; A61K38/23; A61K38/28; A61K38/55; A61K38/57; A61K39/395; A61M11/00; A61M15/00; A61M16/00; A61P5/12; A61P11/00; A61P37/04; A61K38/24; A61K9/14; A61L9/04	A61K38/1793; A61K38/215; A61K38/23; A61K38/28; A61K38/29; A61K38/57; A61K9/0075; A61K47/48053; A61K9/1611; A61K9/1617; A61M15/0045; A61K9/1623; A61K9/1652; A61K9/1658; A61K9/1688; A61K9/1694; A61K48/00; A61K31/7088; A61K31/727; B82Y5/00; A61M15/0033; A61M15/0051; A61K9/1635; A61M15/0086; A61M2202/064; A61M2205/0233; A61M2205/073; C12N2799/022; Y10S514/958; A61K38/215; A61K2300/00	US20030355578	20030131	20230131	US20030355578 20030131; US20020066106 20020201; US19990447753 19991122; US19950423515 19950414; US19970737724 19970714; US19950417507 19950404; US19930044358 19930407; US19940309691 19940921; US19940313707 19940927; US19950383475 19950201; US19940246034 19940518; US19920910048 19920708; US19940232849 19940425	US5049389 (A); US5957848 (A); US6123936 (A)								US2598525 (A); US3202731 (A); US3300474 (A); US3314803 (A); US3362405 (A); US3425600 (A); US3540927 (A); US3554768 (A); US3594476 (A); US3608066 (A); US3620776 (A); US3666496 (A); US3674901 (A); US3764716 (A); US3921637 (A); US3964483 (A); US3971852 (A); US3991304 (A); US3991761 (A); US3994421 (A); US4036223 (A); US4069819 (A); US4098273 (A); US4105027 (A); US4109019 (A); US4153689 (A); US4192309…						US 08/207472	Priority1-2	EXUBERA								1
Pfizer	CA2183577/CA2253393	1994-03-07	Apparatus and method for dispersing dry powder medicaments	US2003183229 (A1)	2003-10-02	SMITH ADRIAN Eâ€‚[US]; BURR JOHN Dâ€‚[US]; ETTER JEFFREY Wâ€‚[US]; AXFORD GEORGE Sâ€‚[US]; ANTHONY JACK Mâ€‚[US]	INHALE THERAPEUTIC SYSTEMS A Câ€‚[US]	B65D83/06; A61M15/00; A61M16/00; B05B7/14; B05D7/14; A61M; A61M15/00; A61M16/10	A61M15/0045; A61M15/0036; A61M15/0041; A61M15/0051; A61M15/0055; A61M2202/064; A61M2205/0233; A61M2205/073	US20030360599	20030206	20230206	US20030360599 20030206; US20000583300 20000530; US19980004558 19980108; US19950487184 19950607; US19940309691 19940921															US 08/207472	Priority1-2	EXUBERA								1
Pfizer	CA2183577/CA2253393	1994-03-07	Composition for pulmonary administration comprising a drug and a hydrophobic amino acid	US2003185765 (A1)	2003-10-02	PLATZ ROBERT Mâ€‚[US]; PATTON JOHN Sâ€‚[US]; FOSTER LINDA Câ€‚[US]; ELJAMAL MOHAMMEDâ€‚[LB]	PLATZ ROBERT M, ; PATTON JOHN S, ; FOSTER LINDA C, ; ELJAMAL MOHAMMED	A61K9/14; A61K9/00; A61K9/12; A61K9/16; A61K9/72; A61K31/70; A61K31/715; A61K38/00; A61K38/21; A61K38/23; A61K38/28; A61K38/55; A61K38/57; A61K39/395; A61M11/00; A61M15/00; A61M16/00; A61P5/12; A61P11/00; A61P37/04; A61K38/24; A61K9/14; A61L9/04	A61K38/1793; A61K38/215; A61K38/23; A61K38/28; A61K38/29; A61K38/57; A61K9/0075; A61K47/48053; A61K9/1611; A61K9/1617; A61M15/0045; A61K9/1623; A61K9/1652; A61K9/1658; A61K9/1688; A61K9/1694; A61K48/00; A61K31/7088; A61K31/727; B82Y5/00; A61M15/0033; A61M15/0051; A61K9/1635; A61M15/0086; A61M2202/064; A61M2205/0233; A61M2205/073; C12N2799/022; Y10S514/958; A61K38/215; A61K2300/00	US20030388814	20030314	20230314	US20030388814 20030314; US20030355578 20030131; US20020066106 20020201; US19990447753 19991122; US19950423515 19950414; US19920910048 19920708; US19950417507 19950404; US19940232849 19940425; US19940309691 19940921; US19940313707 19940927; US19950383475 19950201															US 08/207472	Priority1-2	EXUBERA								1
Pfizer	CA2183577/CA2253393	1994-03-07	Dispersible macromolecule compositions and methods for their preparation and use	US7138141 (B2); US2003215514 (A1)	2003-11-20	PLATZ ROBERT Mâ€‚[US]; BREWER THOMAS Kâ€‚[US]; BOARDMAN TERENCE Dâ€‚[US]	PLATZ ROBERT M, ; BREWER THOMAS K, ; BOARDMAN TERENCE D, ; NEKTAR THERAPEUTICS	A61K9/12; A61K9/00; A61K9/14; A61K9/16; A61K9/48; A61K38/00; A61K38/28; A61M15/00; A61K31/00; A61K9/14; A61K9/16; A61K9/50; B29B9/00	A61K9/0075; A61K9/145; A61K9/1617; A61K9/1623; A61K9/1652; A61K9/1658; A61K9/1694; A61K38/28; A61M15/0086	US20030403482	20030331	20230331	US19950383475 19950201; US19950423515 19950414; US19960644681 19960508; US20000498397 20000204; US20010007868 20011109; US20030403482 20030331; US19940207472 19940307	US6051256 (A); US6423344 (B1); US6582728 (B1); US6592904 (B2)								US2598525 (A); US3362405 (A); US3425600 (A); US3674901 (A); US3921637 (A); US3964483 (A); US3991304 (A); US3991761 (A); US3994421 (A); US4036223 (A); US4069819 (A); US4098273 (A); US4153689 (A); US4211769 (A); US4249526 (A); US4253468 (A); US4294624 (A); US4294829 (A); US4338931 (A); US4446862 (A); US4452239 (A); US4484577 (A); US4503035 (A); US4534343 (A); US4590206 (A); US4624251 (A); US4627432…						US 08/207472	Priority1-2	EXUBERA								1
Pfizer	CA2183577/CA2253393	1994-03-07	Stable glassy state powder formulations	US2003215512 (A1)	2003-11-20	FOSTER LINDA Câ€‚[US]; KUO MEI-CHANGâ€‚[US]; BILLINGSLEY SHELIA Râ€‚[US]	FOSTER LINDA C, ; KUO MEI-CHANG, ; BILLINGSLEY SHELIA R	A61K9/14; A61K9/00; A61K9/12; A61K9/16; A61K9/72; A61K31/70; A61K31/715; A61K38/00; A61K38/23; A61K38/28; A61K38/55; A61K38/57; A61K39/395; A61M11/00; A61M15/00; A61M16/00; A61P5/12; A61P11/00; A61P37/04; A61K9/14	A61K9/0075; A61K9/145; A61K9/146; A61K9/1617; A61K9/1623; A61K9/1652; A61K9/1658; A61K9/1688; A61K9/1694; A61K38/28; A61K38/57; A61K9/1635; A61M15/0086; A61M2205/073	US20030413016	20030414	20230414	US19970950385 19971014; US20010879853 20010611; US20030413016 20030414; US19950423515 19950414; WO1996US05070 19960412; US19960733225 19961017															US 08/207472	Priority1-2	EXUBERA								1
Pfizer	CA2183577/CA2253393	1994-03-07	Apparatus and methods for dispersing dry powder medicaments	KR100399845 (B1)	2003-09-29			A61M15/00; B65D83/06; B05B7/14	A61M15/0045; A61M15/0036; A61M15/004; A61M15/0041; A61M15/0051; A61M15/0055; A61M15/0086; A61M2202/064; A61M2205/0233; A61M2205/073; A61M2205/6045	KR20037008881	20030630	20230630	US19940309691 19940921; US19950487184 19950607															US 08/207472	Priority1-2	EXUBERA								1
Pfizer	CA2183577/CA2253393	1994-03-07	Apparatus and methods for dispersing dry powder medicaments	KR100400063 (B1)	2003-09-29			A61M15/00; B65D83/06; B05B7/14	A61M15/0045; A61M15/0036; A61M15/004; A61M15/0041; A61M15/0051; A61M15/0055; A61M15/0086; A61M2202/064; A61M2205/0233; A61M2205/073; A61M2205/6045	KR20037008880	20030630	20230630	US19940309691 19940921; US19950487184 19950607															US 08/207472	Priority1-2	EXUBERA								1
Pfizer	CA2183577/CA2253393	1994-03-07	Methods and compositions for the pulmonary delivery insulin	US7521069 (B2); US2004096400 (A1)	2004-05-20	PATTON JOHN Sâ€‚[US]; FOSTER LINDA Sâ€‚[US]; PLATZ ROBERT Mâ€‚[US]	PATTON JOHN S, ; FOSTER LINDA S, ; PLATZ ROBERT M, ; NOVARTIS AG	A61K9/12; A61K9/00; A61K9/14; A61K9/16; A61K38/28; A61K47/06; A61P3/08; A61K47/12; A61K47/18; A61K47/26; A61K38/28; A61K9/14; A61L9/04	A61K38/28; A61K9/0075; A61K9/1623; A61K47/12; A61K47/183; A61K47/26; A61K9/1617; Y10S514/866	US20030612376	20030701	20230701	US20030612376 20030701; US19960668036 19960617; US19950383475 19950201; US19940207472 19940307	US4211769 (A); US4659696 (A); US4946828 (A); US5042975 (A); US5354562 (A); US5364838 (A); US5506203 (A); US5997848 (A); EP0360340 (A1); JPS56138110 (A); WO9300951 (A1)								US979993 (A); US1855591 (A); US2598525 (A); US3202731 (A); US3300474 (A); US3314803 (A); US3362405 (A); US3425600 (A); US3540927 (A); US3554768 (A); US3555717 (A); US3619294 (A); US3620776 (A); US3632357 (A); US3655442 (A); US3666496 (A); US3674901 (A); US3745682 (A); US3764716 (A); US3921637 (A); US3937668 (A); US3948263 (A); US3964483 (A); US3971852 (A); US3991304 (A); US3991761 (A); US3994421 …						US 08/207472	Priority1-2	EXUBERA								1
Pfizer	CA2183577/CA2253393	1994-03-07	Methods and compositions for the pulmonary delivery of insulin	US2004096401 (A1)	2004-05-20	PATTON JOHN Sâ€‚[US]; FOSTER LINDAâ€‚[US]; PLATZ ROBERT Mâ€‚[US]	PATTON JOHN S, ; FOSTER LINDA, ; PLATZ ROBERT M	A61K9/12; A61K9/00; A61K9/14; A61K9/16; A61K38/28; A61K47/06; A61P3/08; A61K47/12; A61K47/18; A61K47/26; A61K38/28; A61K9/14; A61L9/04	A61K38/28; A61K9/0075; A61K9/1623; A61K47/12; A61K47/183; A61K47/26; A61K9/1617; Y10S514/866	US20030613078	20030701	20230701	US20030613078 20030701; US19960668036 19960617; US19950383475 19950201; US19940207472 19940307															US 08/207472	Priority1-2	EXUBERA								1
Pfizer	CA2183577/CA2253393	1994-03-07	Method and device for delivering aerosolized medicaments	US2005279349 (A1)	2005-12-22	PATTON JOHN Sâ€‚[US]; PLATZ ROBERT Mâ€‚[US]		A61M13/00; A61M11/00; A61M15/00; A61M16/00; A61M15/00; A61M16/00	A61M15/0065; A61M15/0086; A61M11/002; A61M15/0015; A61M15/008; A61M16/0063; A61M2202/064; A61M2205/073; A61M2206/16	US20030693318	20031024	20231024	US20030693318 20031024; US20000561690 20000501; US19970979024 19971126; US19950576885 19951222; US19940313707 19940927; US19920910048 19920708; US19910724915 19910702															US 08/207472	Priority1-2	EXUBERA								1
Pfizer	CA2183577/CA2253393	1994-03-07	Apparatus and methods for dispersing dry powder medicaments	AR042921 (A2)	2005-07-06		INHALE THERAPEUTIC SYST	B65D83/06; A61M15/00; B05B7/14; A61M15/00; A61M16/00; B05B7/04; B05B7/14; B05B7/24; B05D1/02	A61M15/0045; A61M15/0036; A61M15/004; A61M15/0041; A61M15/0051; A61M15/0055; A61M15/0086; A61M2202/064; A61M2205/0233; A61M2205/073; A61M2205/6045	AR2004P100206	20040123	20240123	US19940309691 19940921; US19950487184 19950607															US 08/207472	Priority1-2	EXUBERA								1
Pfizer	CA2183577/CA2253393	1994-03-07	AEROSOLIZING METHOD FOR DELIVERING INSULIN TO LUNG AND COMPOSITIONS FOR PULMONARY DELIVERY INSULIN	JP2006077032 (A)	2006-03-23	PATTON JOHN S; FOSTER LINDA C; PLATZ ROBERT M	NEKTAR THERAPEUTICS	A61K9/12; A61K38/28; A61K9/00; A61K9/14; A61K9/16; A61K47/06; A61K47/12; A61K47/16; A61K47/26; A61K47/42; A61P3/08; A61P3/10; A61K47/18	A61K38/28; A61K9/0075; A61K9/1623; A61K47/12; A61K47/183; A61K47/26; A61K9/1617; Y10S514/866	JP20050350682	20051205	20251205	US19940207472 19940307; US19950383475 19950201			JPH08512027 (A); WO9325193 (A1)												US 08/207472	Priority1-2	EXUBERA								1
Pfizer	CA2183577/CA2253393	1994-03-07	Devices, Compositions and Methods for the Pulmonary Delivery of Aerosolized Medicaments	US2007042048 (A1)	2007-02-22	PLATZ ROBERT Mâ€‚[US]; PATTON JOHN Sâ€‚[US]; FOSTER LINDAâ€‚[US]; ELJAMAL MOHAMMEDâ€‚[US]	NEKTAR THERAPEUTICSâ€‚[US]	A61K9/14; A61K38/28; A61K9/00; A61K9/12; A61K9/16; A61K9/72; A61K31/70; A61K31/715; A61K38/00; A61K38/21; A61K38/23; A61K38/55; A61K38/57; A61K39/395; A61M11/00; A61M15/00; A61M16/00; A61P5/12; A61P11/00; A61P37/04	A61K38/1793; A61K38/215; A61K38/23; A61K38/28; A61K38/29; A61K38/57; A61K9/0075; A61K47/48053; A61K9/1611; A61K9/1617; A61M15/0045; A61K9/1623; A61K9/1652; A61K9/1658; A61K9/1688; A61K9/1694; A61K48/00; A61K31/7088; A61K31/727; B82Y5/00; A61M15/0033; A61M15/0051; A61K9/1635; A61M15/0086; A61M2202/064; A61M2205/0233; A61M2205/073; C12N2799/022; Y10S514/958; A61K38/215; A61K2300/00	US20060426927	20060627	20260627	US20060426927 20060627; US20020242714 20020913; US19990427075 19991026; US19950423515 19950414															US 08/207472	Priority1-2	EXUBERA								1
Pfizer	CA2183577/CA2253393	1994-03-07	APPARATUS AND METHODS FOR DISPERSING DRY POWDER MEDICAMENTS	NO20063519 (A)	1997-05-20	SMITH ADRIAN Eâ€‚[US]; BURR JOHN Dâ€‚[US]; ETTER JEFFREY Wâ€‚[US]; AXFORD GEORG Sâ€‚[US]; LYONS SHIRLEY Wâ€‚[US]; PLATZ ROBERT Mâ€‚[US]	NEKTAR THERAPEUTICSâ€‚[US]	A61M11/00; B65D83/06; A61K9/12; A61M15/00; A61M16/00; B05B7/14; B05D7/14; A61M	A61M15/0045; A61M15/0036; A61M15/0041; A61M15/0051; A61M15/0055; A61M2202/064; A61M2205/0233; A61M2205/073	NO20060003519	20060802	20260802	US19940309691 19940921; US19950487184 19950607; WO1995US11655 19950915															US 08/207472	Priority1-2	EXUBERA								1
Pfizer	CA2183577/CA2253393	1994-03-07	DISPERSIBLE MACROMOLECULE COMPOSITIONS AND METHODS FOR THEIR PREPARATION AND USE	US8173168 (B2); US2007020199 (A1)	2007-01-25	PLATZ ROBERT Mâ€‚[US]; BREWER THOMAS Kâ€‚[US]; BOARDMAN TERENCE Dâ€‚[US]	PLATZ ROBERT M, ; BREWER THOMAS K, ; BOARDMAN TERENCE D, ; NOVARTIS PHARMA AG	A61K9/12; A61K38/28; A61K9/00; A61K9/14; A61K9/16; A61K9/48; A61K38/00; A61L9/04; A61M15/00; A61K31/00	A61K38/28; A61K9/0075; A61K9/145; A61K9/1617; A61K9/1623; A61K9/1652; A61K9/1658; A61K9/1694; A61M15/0086	US20060536348	20060928	20260928	US20060536348 20060928; US20030403482 20030331; US20010007868 20011109; US20000498397 20000204; US19960644681 19960508; US19950423515 19950414; US19950383475 19950201; US19940207472 19940307	US4268460 (A); US4613500 (A); US5206219 (A); US5235969 (A); US5254330 (A); US5487378 (A); US5707644 (A); US6051257 (A)								US2598525 (A); US3362405 (A); US3425600 (A); US3674901 (A); US3770207 (A); US3790079 (A); US3825188 (A); US3921637 (A); US3964483 (A); US3991304 (A); US3991761 (A); US3994421 (A); US4035317 (A); US4036223 (A); US4052255 (A); US4069819 (A); US4098273 (A); US4127235 (A); US4153689 (A); US4211769 (A); US4221339 (A); US4249526 (A); US4253468 (A); US4261793 (A); US4294624 (A); US4294829 (A); US4305210…						US 08/207472	Priority1-2	EXUBERA								1
Pfizer	CA2183577/CA2253393	1994-03-07	COMPOSITIONS AND METHODS FOR THE PULMONARY DELIVERY OF AEROSOLIZED MEDICAMENTS	US2007122418 (A1)	2007-05-31	PLATZ ROBERT Mâ€‚[US]; PATTON JOHN Sâ€‚[US]; FOSTER LINDAâ€‚[US]; ELJAMAL MOHAMMEDâ€‚[LB]	NEKTAR THERAPEUTICSâ€‚[US]	A61K9/14; A61K39/00; A61K9/00; A61K9/12; A61K9/16; A61K9/72; A61K31/70; A61K31/715; A61K38/00; A61K38/21; A61K38/23; A61K38/28; A61K38/55; A61K38/57; A61K39/395; A61M11/00; A61M15/00; A61M16/00; A61P5/12; A61P11/00; A61P37/04	A61K38/1793; A61K38/215; A61K38/23; A61K38/28; A61K38/29; A61K38/57; A61K9/0075; A61K47/48053; A61K9/1611; A61K9/1617; A61M15/0045; A61K9/1623; A61K9/1652; A61K9/1658; A61K9/1688; A61K9/1694; A61K48/00; A61K31/7088; A61K31/727; B82Y5/00; A61M15/0033; A61M15/0051; A61K9/1635; A61M15/0086; A61M2202/064; A61M2205/0233; A61M2205/073; C12N2799/022; Y10S514/958; A61K38/215; A61K2300/00	US20070627884	20070126	20270126	US20070627884 20070126; US20020313961 20021206; US19950423515 19950414; US19920910048 19920708															US 08/207472	Priority1-2	EXUBERA								1
Pfizer	CA2183577/CA2253393	1994-03-07	Pulmonary delivery of active fragments parathyroid hormone	US2008075782 (A1)	2008-03-27	PATTON JOHN Sâ€‚[US]		A61K38/22; A61K38/29; A61K9/00; A61K9/14; A61K38/00; A61K47/10; A61K47/26; A61P3/00; A61P5/18; A61P19/10; A61P43/00; C07K14/635; G01N33/68	A61K9/0078; A61K9/0073; A61K9/0075; A61K9/008; A61K38/29	US20070981198	20071030	20271030	US20070981198 20071030; US20000577264 20000522; US20020245707 20020918; US19920953397 19920929; US19940232849 19940425; US19960625586 19960328; US19980128401 19980803															US 08/207472	Priority1-2	EXUBERA								1
Pfizer	CA2183577/CA2253393	1994-03-07	PULMONARY DELIVERY OF AEROSOLIZED MEDICAMENT	JP2008163033 (A)	2008-07-17	PLATZ ROBERT M; PATTON JOHN S; FOSTER LINDA; ELJAMAL MOHAMMED	NEKTAR THERAPEUTICS	A61K9/14; A61K47/42; A61K9/00; A61K9/12; A61K9/16; A61K9/72; A61K31/70; A61K31/7088; A61K31/715; A61K31/727; A61K38/00; A61K38/21; A61K38/22; A61K38/23; A61K38/28; A61K38/55; A61K38/57; A61K39/395; A61K47/10; A61K47/36; A61M11/00; A61M15/00; A61M16/00; A61P1/10; A61P1/16; A61P3/06; A61P3/10; A61P5/10; A61P5/12; A61P7/02; A61P7/04; A61P7/06; A61P9/10; A61P11/00; A61P11/06; A61P13/12; A61P19/02; A6…	A61K38/1793; A61K38/215; A61K38/23; A61K38/28; A61K38/29; A61K38/57; A61K9/0075; A61K47/48053; A61K9/1611; A61K9/1617; A61M15/0045; A61K9/1623; A61K9/1652; A61K9/1658; A61K9/1688; A61K9/1694; A61K48/00; A61K31/7088; A61K31/727; B82Y5/00; A61M15/0033; A61M15/0051; A61K9/1635; A61M15/0086; A61M2202/064; A61M2205/0233; A61M2205/073; C12N2799/022; Y10S514/958; A61K38/215; A61K2300/00	JP20080016775	20080128	20280128	US19950423515 19950414															US 08/207472	Priority1-2	EXUBERA								1
Pfizer	CA2183577/CA2253393	1994-03-07	APPARATUS AND METHODS FOR DISPERSING DRY POWDER MEDICAMENTS	NO20080655 (A)	1997-05-20	SMITH ADRIAN Eâ€‚[US]; BURR JOHN Dâ€‚[US]; ETTER JEFFREY Wâ€‚[US]; AXFORD GEORG Sâ€‚[US]; LYONS SHIRLEY Wâ€‚[US]; PLATZ ROBERT Mâ€‚[US]	NEKTAR THERAPEUTICSâ€‚[US]	A61M15/00; B65D83/06; A61M16/00; B05B7/14; B05D7/14; A61M	A61M15/0045; A61M15/0036; A61M15/0041; A61M15/0051; A61M15/0055; A61M2202/064; A61M2205/0233; A61M2205/073	NO20080000655	20080206	20280206	US19940309691 19940921; US19950487184 19950607; WO1995US11655 19950915															US 08/207472	Priority1-2	EXUBERA								1
Pfizer	CA2183577/CA2253393	1994-03-07	METHODS AND COMPOSITONS FOR PULMONARY DELIVERY OF INSULIN	US2009203576 (A1)	2009-08-13	PATTON JOHN Sâ€‚[US]; FOSTER LINDAâ€‚[US]; PLATZ ROBERT Mâ€‚[US]		A61K38/28; A61K9/00; A61K9/14; A61L9/04; A61P3/10; A61K47/12; A61K47/18; A61K47/26	A61K38/28; A61K9/0075; A61K9/1617; A61K9/1623	US20090396525	20090303	20290303	US20090396525 20090303; US20020245706 20020918; US19960668036 19960617; US19950383475 19950201; US19940207472 19940307															US 08/207472	Priority1-2	EXUBERA								1
Pfizer	CA2183577/CA2253393	1994-03-07	DISPERSIBLE MACROMOLECULE COMPOSITION AND METHOD FOR ITS PREPARATION AND USE	JP2009191071 (A)	2009-08-27	PLATZ ROBERT M; BREWER THOMAS K; BOARDMAN TERENCE	NEKTAR THERAPEUTICS	A61K9/12; A61K9/14; A61K9/00; A61K9/16; A61K9/48; A61K38/00; A61K38/28; A61K47/10; A61K47/12; A61K47/18; A61M15/00; A61K31/00	A61K38/28; A61K9/0075; A61K9/145; A61K9/1617; A61K9/1623; A61K9/1652; A61K9/1658; A61K9/1694; A61M15/0086	JP20090099209	20090415	20290415	US19960644681 19960508	JPH09509927 (A); JPH10500672 (A); JPH10501519 (A)		JPH04504427 (A)												US 08/207472	Priority1-2	EXUBERA								1
Lilly	US5514646	1989-02-09	Insulin analogs	IL93282 (A)	1995-08-31		LILLY CO ELIâ€‚[US]	C12P21/02; A61K38/28; A61P3/08; C07K1/02; C07K14/575; C07K14/62; C12N15/09; A61K9/00; A61K38/00; C12R1/19; C07K14/62; A61K38/28; C07K1/107	C07K14/622; C07K14/62; A61K9/0043; A61K38/00	IL19900093282	19900205	20100205	US19890308352 19890209; US19890388201 19890804															US 308352	Priority2	Drug Bank						1	1
Lilly	US5514646	1989-02-09	INSULIN ANALOGUES MODIFIED AT B29	NZ232375 (A)	1992-04-28	CHANCE RONALD EUGENE; DIMARCHI RICHARD DENNIS; FRANK BRUCE HILL; SHIELDS JAMES EDWIN	LILLY CO ELI	C12P21/02; A61K38/28; A61P3/08; C07K1/02; C07K14/575; C07K14/62; C12N15/09; A61K9/00; A61K38/00; C12R1/19; C07K7/40; A61K37/26	C07K14/622; C07K14/62; A61K9/0043; A61K38/00	NZ19900232375	19900205	20100205	US19890308352 19890209; US19890388201 19890804															US 308352	Priority2	Drug Bank						1	1
Lilly	US5514646	1989-02-09	Insulin analogs.	PT93057 (A); PT93057 (B)	1990-08-31	DIMARCHI RICHARD DENNISâ€‚[US]; CHANCE RONALD EUGENEâ€‚[US]; FRANK BRUCE HILLâ€‚[US]; SHIELDS JAMES EDWINâ€‚[US]	LILLY CO ELIâ€‚[US]	C12P21/02; A61K38/28; A61P3/08; C07K1/02; C07K14/575; C07K14/62; C12N15/09; A61K9/00; A61K38/00; C12R1/19; C07K7/40	C07K14/622; C07K14/62; A61K9/0043; A61K38/00	PT19900093057	19900205	20100205	US19890308352 19890209; US19890388201 19890804															US 308352	Priority2	Drug Bank						1	1
Lilly	US5514646	1989-02-09	INSULIN ANALOGS	ZA9000838 (A)	1991-10-30	CHANCE RONALD EUGENE; RONALD EUGENE CHANCE; DIMARCHI RICHARD DENNIS; RICHARD DENNIS DIMARCHI; FRANK BRUCE HILL; BRUCE HILL FRANK; SHIELDS JAMES EDWIN; JAMES EDWIN SHIELDS	LILLY CO ELI	A61K38/28; A61K; C07K; C07K; A61K		ZA19900000838	19900205	20100205	US19890308352 19890209															US 308352	Priority2	Drug Bank						1	1
Lilly	US5514646	1989-02-09	Insulin analogs.	AT133961 (T)	1996-02-15	CHANCE RONALD EUGENEâ€‚[US]; DIMARCHI RICHARD DENNISâ€‚[US]; FRANK BRUCE HILLâ€‚[US]; SHIELDS JAMES EDWINâ€‚[US]	LILLY CO ELIâ€‚[US]	C12P21/02; A61K38/28; A61P3/08; C07K1/02; C07K14/575; C07K14/62; C12N15/09; A61K9/00; A61K38/00; C12R1/19; C07K14/62; A61K38/28	C07K14/622; C07K14/62; A61K9/0043; A61K38/00	AT19900301224T	19900206	20100206	US19890308352 19890209; US19890388201 19890804															US 308352	Priority2	Drug Bank						1	1
Lilly	US5514646	1989-02-09	Insulin analogs	CY1911 (A)	1990-02-06	CHANCE RONALD EUGENEâ€‚[US]; DIMARCHI RICHARD DENNISâ€‚[US]; FRANK BRUCE HILLâ€‚[US]; SHIELDS JAMES EDWINâ€‚[US]	LILLY CO ELIâ€‚[US]	C12P21/02; A61K38/28; A61P3/08; C07K1/02; C07K14/575; C07K14/62; C12N15/09; A61K9/00; A61K38/00; C12R1/19; C07K7/40; A61K37/26	C07K14/622; C07K14/62; A61K9/0043; A61K38/00	CY19900001911	19900206	20100206	US19890308352 19890209; US19890388201 19890804															US 308352	Priority2	Drug Bank						1	1
Lilly	US5514646	1989-02-09	Insulin analogs.	DE19675034 (I2)	2006-11-16	CHANCE RONALD EUGENEâ€‚[US]; DIMARCHI RICHARD DENNISâ€‚[US]; FRANK BRUCE HILLâ€‚[US]; SHIELDS JAMES EDWINâ€‚[US]	LILLY CO ELIâ€‚[US]	C07K14/62; C12P21/02; A61K38/28; A61P3/08; C07K1/02; C07K14/575; C12N15/09; A61K9/00; A61K38/00; C12R1/19	C07K14/622; C07K14/62; A61K9/0043; A61K38/00	DE1990625210C	19900206	20100206	US19890388201 19890804; US19890308352 19890209															US 308352	Priority2	Drug Bank						1	1
Lilly	US5514646	1989-02-09	Insulin analogs.	DE69025210 (T2)	1996-06-13	CHANCE RONALD EUGENEâ€‚[US]; DIMARCHI RICHARD DENNISâ€‚[US]; FRANK BRUCE HILLâ€‚[US]; SHIELDS JAMES EDWINâ€‚[US]	LILLY CO ELIâ€‚[US]	C12P21/02; A61K38/28; A61P3/08; C07K1/02; C07K14/575; C07K14/62; C12N15/09; A61K9/00; A61K38/00; C12R1/19; C07K14/62; A61K38/28	C07K14/622; C07K14/62; A61K9/0043; A61K38/00	DE1990625210	19900206	20100206	US19890308352 19890209; US19890388201 19890804															US 308352	Priority2	Drug Bank						1	1
Lilly	US5514646	1989-02-09	Insulin analogs.	DE69033889 (T2)	2002-08-22	CHANCE RONALD EUGENEâ€‚[US]; DIMARCHI RICHARD DENNISâ€‚[US]; FRANK BRUCE HILLâ€‚[US]; SHIELDS JAMES EDWINâ€‚[US]	LILLY CO ELIâ€‚[US]	C12P21/02; A61K38/28; A61P3/08; C07K1/02; C07K14/575; C07K14/62; C12N15/09; A61K9/00; A61K38/00; C12R1/19; C07K14/62; A61K38/28	C07K14/622; C07K14/62; A61K9/0043; A61K38/00	DE1990633889T	19900206	20100206	US19890308352 19890209; US19890388201 19890804															US 308352	Priority2	Drug Bank						1	1
Lilly	US5514646	1989-02-09	Insulin analogs.	DK0383472 (T3)	1996-05-06	CHANCE RONALD EUGENEâ€‚[US]; DIMARCHI RICHARD DENNISâ€‚[US]; FRANK BRUCE HILLâ€‚[US]; SHIELDS JAMES EDWINâ€‚[US]	LILLY CO ELIâ€‚[US]	C12P21/02; A61K38/28; A61P3/08; C07K1/02; C07K14/575; C07K14/62; C12N15/09; A61K9/00; A61K38/00; C12R1/19; C07K7/40; A61K37/26	C07K14/622; C07K14/62; A61K9/0043; A61K38/00	DK19900301224T	19900206	20100206	US19890308352 19890209; US19890388201 19890804															US 308352	Priority2	Drug Bank						1	1
Lilly	US5514646	1989-02-09	Insulin analogs.	DK0678522 (T3)	2002-03-11	CHANCE RONALD EUGENEâ€‚[US]; SHIELDS JAMES EDWINâ€‚[US]; FRANK BRUCE HILLâ€‚[US]; DIMARCHI RICHARD DENNISâ€‚[US]	LILLY CO ELIâ€‚[US]	C12P21/02; A61K38/28; A61P3/08; C07K1/02; C07K14/575; C07K14/62; C12N15/09; A61K9/00; A61K38/00; C12R1/19; C07K14/62; A61K38/28; C07K7/06; C07K7/40	C07K14/622; C07K14/62; A61K9/0043; A61K38/00	DK19950200804T	19900206	20100206	US19890308352 19890209; US19890388201 19890804															US 308352	Priority2	Drug Bank						1	1
Lilly	US5514646	1989-02-09	Insulin analogs.	EP0383472 (A3); EP0383472 (B1); EP0383472 (A2)	1990-08-22	CHANCE RONALD EUGENEâ€‚[US]; DIMARCHI RICHARD DENNISâ€‚[US]; FRANK BRUCE HILLâ€‚[US]; SHIELDS JAMES EDWINâ€‚[US]	LILLY CO ELIâ€‚[US]	C12P21/02; A61K38/28; A61P3/08; C07K1/02; C07K14/575; C07K14/62; C12N15/09; A61K9/00; A61K38/00; C12R1/19; A61K37/26; C07K7/40	C07K14/622; C07K14/62; A61K9/0043; A61K38/00	EP19900301224	19900206	20100206	US19890308352 19890209; US19890388201 19890804	EP0195691 (A1)														US 308352	Priority2	Drug Bank						1	1
Lilly	US5514646	1989-02-09	Insulin analogs.	EP0678522 (B1); EP0678522 (A1)	1995-10-25	CHANCE RONALD EUGENEâ€‚[US]; DIMARCHI RICHARD DENNISâ€‚[US]; FRANK BRUCE HILLâ€‚[US]; SHIELDS JAMES EDWINâ€‚[US]	LILLY CO ELIâ€‚[US]	C12P21/02; A61K38/28; A61P3/08; C07K1/02; C07K14/575; C07K14/62; C12N15/09; A61K9/00; A61K38/00; C12R1/19; C07K7/06; A61K38/28	C07K14/622; C07K14/62; A61K9/0043; A61K38/00	EP19950200804	19900206	20100206	US19890388201 19890804; EP19900301224 19900206; US19890308352 19890209	EP0397420 (A1); EP0195691 (A1)														US 308352	Priority2	Drug Bank						1	1
Lilly	US5514646	1989-02-09	Insulin analogs.	ES2083424 (T3)	1996-04-16	CHANCE RONALD EUGENEâ€‚[US]; DIMARCHI RICHARD DENNISâ€‚[US]; FRANK BRUCE HILLâ€‚[US]; SHIELDS JAMES EDWINâ€‚[US]	LILLY CO ELI	C12P21/02; A61K38/28; A61P3/08; C07K1/02; C07K14/575; C07K14/62; C12N15/09; A61K9/00; A61K38/00; C12R1/19; C07K14/62; A61K38/28	C07K14/622; C07K14/62; A61K9/0043; A61K38/00	ES19900301224T	19900206	20100206	US19890308352 19890209; US19890388201 19890804															US 308352	Priority2	Drug Bank						1	1
Lilly	US5514646	1989-02-09	Insulin analogs.	ES2170122 (T3)	2002-08-01	CHANCE RONALD EUGENEâ€‚[US]; DIMARCHI RICHARD DENNISâ€‚[US]; FRANK BRUCE HILLâ€‚[US]; SHIELDS JAMES EDWINâ€‚[US]	LILLY CO ELI	C12P21/02; A61K38/28; A61P3/08; C07K1/02; C07K14/575; C07K14/62; C12N15/09; A61K9/00; A61K38/00; C12R1/19; C07K14/62; A61K38/28	C07K14/622; C07K14/62; A61K9/0043; A61K38/00	ES19950200804T	19900206	20100206	US19890308352 19890209; US19890388201 19890804															US 308352	Priority2	Drug Bank						1	1
Lilly	US5514646	1989-02-09	Insulin analogs.	LU88830 (I2)	1997-01-06		LILLY CO ELIâ€‚[US]	C12P21/02; A61K38/28; A61P3/08; C07K1/02; C07K14/575; C07K14/62; C12N15/09; A61K9/00; A61K38/00; C12R1/19	C07K14/622; C07K14/62; A61K9/0043; A61K38/00	LU19900088830C	19900206	20100206	US19890388201 19890804; US19890308352 19890209															US 308352	Priority2	Drug Bank						1	1
Lilly	US5514646	1989-02-09	Insulin analogs.	LU88831 (I2)	1997-01-10		LILLY CO ELIâ€‚[US]	C12P21/02; A61K38/28; A61P3/08; C07K1/02; C07K14/575; C07K14/62; C12N15/09; A61K9/00; A61K38/00; C12R1/19	C07K14/622; C07K14/62; A61K9/0043; A61K38/00	LU19900088831C	19900206	20100206	US19890388201 19890804; US19890308352 19890209															US 308352	Priority2	Drug Bank						1	1
Lilly	US5514646	1989-02-09	ANALOGOS DE LA INSULINA PROCEDIMIENTO PARA SU PREPARACION, COMPOSICION FARMACEUTICA QUE INCLUYE A LOS ANALOGOS DE LA INSULINA Y METODO PARA TRATAR LA DIABETES MELLITUS.	MX19389 (A)	1994-02-28	CHANCE RONALD EUGENEâ€‚[US]	LILLY CO ELIâ€‚[US]	A61K38/28; A61K; C07K; C07K7/40		MX19900019389	19900206	20100206	US19890308352 19890209															US 308352	Priority2	Drug Bank						1	1
Lilly	US5514646	1989-02-09	INSULIN ANALOGS	AU630912 (B2)	1992-11-12	RONALD EUGENE CHANCE, ; RICHARD DENNIS DIMARCHI, ; BRUCE HILL FRANK, ; JAMES EDWIN SHIELDS	ELI LILLY AND COMPANY	C12P21/02; A61K38/28; A61P3/08; C07K1/02; C07K14/575; C07K14/62; C12N15/09; A61K9/00; A61K38/00; C12R1/19; A61K37/26; C07K7/40	C07K14/622; C07K14/62; A61K9/0043; A61K38/00	AU19900049226	19900207	20100207	US19890308352 19890209; US19890388201 19890804															US 308352	Priority2	Drug Bank						1	1
Lilly	US5514646	1989-02-09	INSULIN ANALOGS	AU4922690 (A)	1990-08-16	NAME NOT GIVEN	LILLY CO ELI	C12P21/02; A61K38/28; A61P3/08; C07K1/02; C07K14/575; C07K14/62; C12N15/09; A61K9/00; A61K38/00; C12R1/19; C07K7/40; A61K37/26	C07K14/622; C07K14/62; A61K9/0043; A61K38/00	AU19900049226D	19900207	20100207	US19890308352 19890209; US19890388201 19890804															US 308352	Priority2	Drug Bank						1	1
Lilly	US5514646	1989-02-09	Insulin analogs.	FI95915 (B); FI95915 (C)	1995-12-29	CHANCE RONALD EUGENEâ€‚[US]; DIMARCHI RICHARD DENNISâ€‚[US]; FRANK BRUCE HILLâ€‚[US]; SHIELDS JAMES EDWINâ€‚[US]	LILLY CO ELIâ€‚[US]	C12P21/02; A61K38/28; A61P3/08; C07K1/02; C07K14/575; C07K14/62; C12N15/09; A61K9/00; A61K38/00; C12R1/19; C07K14/62; C07K14/00; C12N15/63	C07K14/622; C07K14/62; A61K9/0043; A61K38/00	FI19900000600	19900207	20100207	US19890308352 19890209; US19890388201 19890804															US 308352	Priority2	Drug Bank						1	1
Lilly	US5514646	1989-02-09	Insulin analogs	IE900440 (L); IE73251 (B1)	1997-05-21	CHANCE RONALD EUGENE; DIMARCHI RICHARD DENNIS; FRANK BRUCE HILL; SHIELDS JAMES EDWIN	LILLY CO ELIâ€‚[US]	C12P21/02; A61K38/28; A61P3/08; C07K1/02; C07K14/575; C07K14/62; C12N15/09; A61K9/00; A61K38/00; C12R1/19; A61K37/26; C07K7/40	C07K14/622; C07K14/62; A61K9/0043; A61K38/00	IE19900000440	19900207	20100207	US19890308352 19890209; US19890388201 19890804															US 308352	Priority2	Drug Bank						1	1
Lilly	US5514646	1989-02-09	INSULIN ANALOGS	CA2009579 (A1); CA2009579 (C)	1990-08-09	CHANCE RONALD Eâ€‚[US]; DIMARCHI RICHARD Dâ€‚[US]; FRANK BRUCE Hâ€‚[US]; SHIELDS JAMES Eâ€‚[US]	LILLY CO ELIâ€‚[US]	C12P21/02; A61K38/28; A61P3/08; C07K1/02; C07K14/575; C07K14/62; C12N15/09; A61K9/00; A61K38/00; C12R1/19; A61K37/26; C07K7/40	C07K14/622; C07K14/62; A61K9/0043; A61K38/00	CA19902009579	19900208	20100208	US19890308352 19890209; US19890388201 19890804															US 308352	Priority2	Drug Bank						1	1
Lilly	US5514646	1989-02-09	INSULIN ANALOGS	CN1034080 (C); CN1044820 (A)	1990-08-22	CHANCE RONALD EUGENEâ€‚[US]; DIMARCHI RICHARD DENNISâ€‚[US]; FRANK BRUCE HILLâ€‚[US]	LILLY CO ELIâ€‚[US]	C12P21/02; A61K38/28; A61P3/08; C07K1/02; C07K14/575; C07K14/62; C12N15/09; A61K9/00; A61K38/00; C12R1/19; C07K7/40	C07K14/622; C07K14/62; A61K9/0043; A61K38/00	CN1990101415	19900208	20100208	US19890308352 19890209; US19890388201 19890804															US 308352	Priority2	Drug Bank						1	1
Lilly	US5514646	1989-02-09	PROCESS FOR PRODUCING INSULIN ANALOGS	HU212679 (B); HUT57795 (A)	1996-09-30	CHANCE RONALD EUGENEâ€‚[US]; DIMARCHI RICHARD DENNISâ€‚[US]; FRANK BRUCE HILLâ€‚[US]; SCHIELDS JAMES EDWINâ€‚[US]	LILLY CO ELIâ€‚[US]	C12P21/02; A61K38/28; A61P3/08; C07K1/02; C07K14/575; C07K14/62; C12N15/09; A61K9/00; A61K38/00; C12R1/19; C07K7/40; C07K1/04; C07K1/06; C12P21/04	C07K14/622; C07K14/62; A61K9/0043; A61K38/00	HU19900000726	19900208	20100208	US19890388201 19890804; US19890308352 19890209															US 308352	Priority2	Drug Bank						1	1
Lilly	US5514646	1989-02-09	INSULIN ANALOG	JPH02264798 (A); JPH0822878 (B2)	1990-10-29	RONARUDO YUUJIN CHIYANSU; RICHIYAADO DENISU DEIMARUCHI; BURUUSU HIRU FURANKU; JIEEMUZU EDOUIN SHIIRUZU	LILLY CO ELI	C12P21/02; A61K38/28; A61P3/08; C07K1/02; C07K14/575; C07K14/62; C12N15/09; A61K9/00; A61K38/00; C12R1/19; C12N15/17; C12P21/02; C07K7/40; A61K37/26; C07K1/02; C12P21/02; C12R1/19; C07K99/26	C07K14/62; C07K14/622; A61K38/00; A61K9/0043	JP19900031347	19900208	20100208	US19890308352 19890209; US19890388201 19890804															US 308352	Priority2	Drug Bank						1	1
Lilly	US5514646	1989-02-09	INSULIN ANALOGS	KR0169727 (B1)	1999-01-15	CHANCE RONALD EUGENEâ€‚[US]; DIMARCHI RICHARD DENNISâ€‚[US]; FRANK BRUCE HILLâ€‚[US]; SHIELDS JAMES EDWINâ€‚[US]	LILLY CO ELIâ€‚[US]	A61K38/28; A61K; C07K; A61K38/28		KR19900001498	19900208	20100208	US19890308352 19890209															US 308352	Priority2	Drug Bank						1	1
Lilly	US5514646	1989-02-09	Insulin analogs.	NO900615 (A); NO179587 (B); NO179587 (C)	1990-08-10	CHANCE RONALD EUGENE; DIMARCHI RICHARD DENNIS; FRANK BRUCE HILL; SHIELDS JAMES EDWIN	LILLY CO ELIâ€‚[US]	C12P21/02; A61K38/28; A61P3/08; C07K1/02; C07K14/575; C07K14/62; C12N15/09; A61K9/00; A61K38/00; C12R1/19; C07K7/40	C07K14/622; C07K14/62; A61K9/0043; A61K38/00	NO19900000615	19900208	20100208	US19890308352 19890209; US19890388201 19890804															US 308352	Priority2	Drug Bank						1	1
Lilly	US5514646	1989-02-09	INSULIN ANALOG SHOWING CAPABILITY TO DECREASE BLOOD GLUCOSE CONTENT	RU2109749 (C1)	1998-04-27	RONAL D JUDZHIN CHANSâ€‚[US]; RICHARD DENNIS DIMARCHIâ€‚[US]; BRJUS KHILL FREHNKâ€‚[US]; DZHEJMS EHDVIN SHILDZâ€‚[US]	LILLY CO ELIâ€‚[US]	C12P21/02; A61K38/28; A61P3/08; C07K1/02; C07K14/575; C07K14/62; C12N15/09; A61K9/00; A61K38/00; C12R1/19; C07K14/62; A61K38/28	C07K14/622; C07K14/62; A61K9/0043; A61K38/00	SU19915010208	19911121	20111121	US19890388201 19890804; US19890308352 19890209															US 308352	Priority2	Drug Bank						1	1
Lilly	US5514646	1989-02-09	Insulin analogs modified at position 29 of the B chain	US5514646 (A)	1996-05-07	CHANCE RONALD Eâ€‚[US]; DIMARCHI RICHARD Dâ€‚[US]; FRANK BRUCE Hâ€‚[US]; SHIELDS JAMES Eâ€‚[US]	CHANCE, RONALD E, ; DIMARCHI, RICHARD D, ; FRANK, BRUCE H, ; SHIELDS, JAMES E	C07K14/62; A61K9/00; A61K38/00; C07K14/62; A61K61/28	C07K14/62; C07K14/622; A61K9/0043; A61K38/00	US19930057201	19930505	20130505	US19910686632 19910417; US19890388201 19890804; US19930057201 19930505; US19890308352 19890209	US4639333 (A); US4946828 (A); US5126249 (A); US5164366 (A); EP0055945 (A2); EP0214826 (A2); EP0254516 (A2); EP0280534 (A2); EP0375437 (A2); WO9007522 (A1)														US 308352	Priority2	Drug Bank						1	1
Lilly	US5514646	1989-02-09	INSULIN ANALOG, PHARMACEUTICAL COMPOSITION CONTAINING THEREOF, USE OF SAME	LV10291 (B); LV10291 (A)	1994-10-20	CHANCE RONALD EUGENEâ€‚[US]; DIMARCHI RICHARD DENNISâ€‚[US]; FRANK BRUCE HILLâ€‚[US]; SHIELDS JAMES EDWINâ€‚[US]	LILLY CO ELIâ€‚[US]	A61K38/00; C07K14/62; C07K7/40; A61K37/02		LV19930000525	19930608	20130608	SU19915010208 19911121; SU19904743236 19900208; US19890308352 19890209; US19890388201 19890804															US 308352	Priority2	Drug Bank						1	1
Lilly	US5514646	1989-02-09	INSULIN ANALOGUES	BG60769 (B2)	1996-02-29	CHANCE RONALD Eâ€‚[US]; DIMARCHI RICHARD Dâ€‚[US]; FRANK BRUCE Hâ€‚[US]; SHIELDS JAMES Eâ€‚[US]	LILLY CO ELIâ€‚[US]	C12P21/02; A61K38/28; A61P3/08; C07K1/02; C07K14/575; C07K14/62; C12N15/09; A61K9/00; A61K38/00; C12R1/19; C07K14/62; A61K38/28	C07K14/622; C07K14/62; A61K9/0043; A61K38/00	BG19940098572	19940225	20140225	US19890308352 19890209; US19890388201 19890804															US 308352	Priority2	Drug Bank						1	1
Lilly	US5514646	1989-02-09	Rekombinant fremgangsmate for fremstilling av en terapeutisk aktiv insulinanalog.	NO319171 (B1); NO950721 (A)	2005-06-27	FRANK BRUCE HILLâ€‚[US]; SHIELDS JAMES EDWINâ€‚[US]; DIMARCHI RICHARD DENNISâ€‚[US]; CHANCE RONALD EUGENEâ€‚[US]	LILLY CO ELIâ€‚[US]	C07K14/62; C12N15/17; C07K; C07K14/62; C12N15/17		NO19950000721	19950224	20150224	NO19950000721 19950224; NO19900000615 19900208; US19890308352 19890209; US19890388201 19890804															US 308352	Priority2	Drug Bank						1	1
Lilly	US5514646	1989-02-09	Process for preparing insulin analogs	US5700662 (A)	1997-12-23	CHANCE RONALD Eâ€‚[US]; DIMARCHI RICHARD Dâ€‚[US]; FRANK BRUCE Hâ€‚[US]; SHIELDS JAMES Eâ€‚[US]	LILLY CO ELIâ€‚[US]	C07K14/62; A61K9/00; A61K38/00; C07K7/40; A61K37/26	C07K14/62; C07K14/622; A61K9/0043; A61K38/00	US19950465847	19950606	20150606	US19890308352 19890209; US19930057201 19930505; US19950465847 19950606; US19890388201 19890804; US19910686632 19910417	US4639333 (A); US4946828 (A); US5164366 (A); US5514646 (A); EP0055945 (A2); EP0214826 (A2); EP0254516 (A2); EP0280534 (A2); EP0375437 (A2); WO9007522 (A1)														US 308352	Priority2	Drug Bank						1	1
Lilly	US5514646	1989-02-09	INSULIN ANALOGS	HU211276 (A9)	1995-11-28	CHANCE RONALD EUGENEâ€‚[US]; FRANK BRUCE HILLâ€‚[US]; SHIELDS JAMES EDWINâ€‚[US]; DIMARCHI RICHARD DENNISâ€‚[US]	LILLY CO ELIâ€‚[US]	C12P21/02; A61K38/28; A61P3/08; C07K1/02; C07K14/575; C07K14/62; C12N15/09; A61K9/00; A61K38/00; C12R1/19; C07K14/62; A61K38/28	C07K14/622; C07K14/62; A61K9/0043; A61K38/00	HU19950000171P	19950607	20150607	US19890308352 19890209; US19890388201 19890804															US 308352	Priority2	Drug Bank						1	1
Lilly	US5514646	1989-02-09	Insulin analogs	GR3019501 (T3)	1996-07-31	CHANCE RONALD EUGENEâ€‚[US]; DIMARCHI RICHARD DENNISâ€‚[US]; FRANK BRUCE HILLâ€‚[US]; SHIELDS JAMES EDWINâ€‚[US]	LILLY CO ELIâ€‚[US]	C12P21/02; A61K38/28; A61P3/08; C07K1/02; C07K14/575; C07K14/62; C12N15/09; A61K9/00; A61K38/00; C12R1/19; C07K14/62; A61K38/28	C07K14/622; C07K14/62; A61K9/0043; A61K38/00	GR19960400889T	19960402	20160402	US19890388201 19890804; US19890308352 19890209															US 308352	Priority2	Drug Bank						1	1
Lilly	US5514646	1989-02-09	Insulin analogs	HK60296 (A)	1996-04-12	CHANCE RONALD EUGENEâ€‚[US]; DIMARCHI RICHARD DENNISâ€‚[US]; FRANK BRUCE HILLâ€‚[US]	LILLY CO ELIâ€‚[US]	C12P21/02; A61K38/28; A61P3/08; C07K1/02; C07K14/575; C07K14/62; C12N15/09; A61K9/00; A61K38/00; C12R1/19; C07K14/62; A61K38/28	C07K14/622; C07K14/62; A61K9/0043; A61K38/00	HK19960000602	19960403	20160403	US19890308352 19890209; US19890388201 19890804															US 308352	Priority2	Drug Bank						1	1
Lilly	US5514646	1989-02-09	Process for preparing pharmaceutical formulation containing insulin analog	CN1148984 (A); CN1103602 (C)	1997-05-07	CHANCE RONALD EUGENEâ€‚[US]; DIMARCHI RICHARD DENNISâ€‚[US]; FRANK BURCE HILLâ€‚[US]	LILLY CO ELIâ€‚[US]	C12P21/02; A61K38/28; A61P3/08; C07K1/02; C07K14/575; C07K14/62; C12N15/09; A61K9/00; A61K38/00; C12R1/19; A61K38/28	C07K14/622; C07K14/62; A61K9/0043; A61K38/00	CN1996106635	19960523	20160523	US19890308352 19890209; US19890388201 19890804															US 308352	Priority2	Drug Bank						1	1
Lilly	US5514646	1989-02-09	Insulin analogs.	NL960026 (I1); NL960026 (I2)	1997-01-06		LILLY CO ELIâ€‚[US]	C12P21/02; A61K38/28; A61P3/08; C07K1/02; C07K14/575; C07K14/62; C12N15/09; A61K9/00; A61K38/00; C12R1/19	C07K14/622; C07K14/62; A61K9/0043; A61K38/00	NL19960960026C	19961017	20161017	US19890308352 19890209; US19890388201 19890804															US 308352	Priority2	Drug Bank						1	1
Lilly	US5514646	1989-02-09	ANALOGS OF HUMAN INSULIN MODIFIED AT POSITION 29 OF THE B CHAIN THEREOF	GEP20074095 (B)	2007-04-25	CHANCE RONALD EUGENE; DIMARCHI RICHARD DENNIS; FRANK BRUCE HILL; SHIELDS JAMES EDWIN	LILLY CO ELIâ€‚[US]	C07K14/62; A61K38/28; A61K9/00; A61K38/00	C07K14/62; C07K14/622; A61K9/0043; A61K38/00	GE2006AP09664	20061019	20261019	US19930057201 19930505; US19910686632 19910417; US19890388201 19890804; US19890308352 19890209															US 308352	Priority2	Drug Bank						1	1
Novo	US5618913	1985-08-30	INSULIN ANALOGUES, PROCESS FOR THEIR PREPARATION	PH25772 (A)	1991-10-18	BRANGE JENS JORGEN VEILGAARDâ€‚[DK]; NORRIS KJELDâ€‚[DK]; HANSEN MOGENS TRIERâ€‚[DK]	NOVO INDUSTRI ASâ€‚[DK]	C12N15/09; A61K35/74; A61K38/28; C07K1/02; C07K1/113; C07K14/575; C07K14/62; C12N15/00; C12N15/81; C12P21/02; A61K38/00; C12R1/645; C07K7/40; A61K37/26	C07K14/62; C12N15/81; A61K38/00	PH19860034177	19860822	20060822	DK19850003956 19850830; DK19850004677 19851014															DK 3956/85	Priority1	NOVOLOG MIX 70/30, NOVOLOG MIX 70/30 FLEXPEN, NOVOLOG, NOVOLOG FLEXPEN, NOVOLOG FLEXTOUCH, NOVOLOG PENFILL	1	1
Novo	US5618913	1985-08-30	PROCESS FOR OBTAINING NEW INSULIN ANALOGS	YU148486 (A); YU46023 (B)	1991-04-30	VEILGAARD J Jâ€‚[DK]; NORRIS Kâ€‚[DK]; HANSEN N Tâ€‚[DK]	NOVO INDUSTRI ASâ€‚[DK]	C12N15/09; A61K35/74; A61K38/28; C07K1/02; C07K1/113; C07K14/575; C07K14/62; C12N15/00; C12N15/81; C12P21/02; A61K38/00; C12R1/645; C07K7/40; C12N15/00	C07K14/62; C12N15/81; A61K38/00	YU19860001484	19860826	20060826	DK19850003956 19850830; DK19850004677 19851014															DK 3956/85	Priority1	NOVOLOG MIX 70/30, NOVOLOG MIX 70/30 FLEXPEN, NOVOLOG, NOVOLOG FLEXPEN, NOVOLOG FLEXTOUCH, NOVOLOG PENFILL	1	1
Novo	US5618913	1985-08-30	INSULIN ANALOGUES AND PROCESS FOR THEIR PREPARATION	ZA8606450 (A)	1987-05-27	BRANGE JENS JORGEN VEILGAARD; NORRIS KJELD; HANSEN MOGENS TRIER	NOVO INDUSTRI AS	C12N15/17; C12P21/02; A61K; C07K; C07K; A61K		ZA19860006450	19860826	20060826	DK19850003956 19850830															DK 3956/85	Priority1	NOVOLOG MIX 70/30, NOVOLOG MIX 70/30 FLEXPEN, NOVOLOG, NOVOLOG FLEXPEN, NOVOLOG FLEXTOUCH, NOVOLOG PENFILL	1	1
Novo	US5618913	1985-08-30	HUMAN INSULIN ANALOGUES	CN86106574 (A); CN1029977 (C)	1988-08-03	JENS JORGEN VEILGAARD BRANGE, ; KJELD NORRIS, ; MOGENS TRIER HANSEN	NOVO INDUSTRI A/S	C12N15/09; A61K35/74; A61K38/28; C07K1/02; C07K1/113; C07K14/575; C07K14/62; C12N15/00; C12N15/81; C12P21/02; A61K38/00; C12R1/645; C07K7/40; A61K37/26	C07K14/62; C12N15/81; A61K38/00	CN1986106574	19860828	20060828	DK19850003956 19850830; DK19850004677 19851014															DK 3956/85	Priority1	NOVOLOG MIX 70/30, NOVOLOG MIX 70/30 FLEXPEN, NOVOLOG, NOVOLOG FLEXPEN, NOVOLOG FLEXTOUCH, NOVOLOG PENFILL	1	1
Novo	US5618913	1985-08-30	Insulin analogues	US5618913 (A)	1997-04-08	BRANGE JENS J Vâ€‚[DK]; NORRIS KJELDâ€‚[DK]; HANSEN MOGENS Tâ€‚[DK]	NOVO NORDISK ASâ€‚[DK]	C12N15/09; A61K35/74; A61K38/28; C07K1/02; C07K1/113; C07K14/575; C07K14/62; C12N15/00; C12N15/81; C12P21/02; A61K38/00; C12R1/645; A61K38/28; C07K14/62	C07K14/62; C12N15/81; A61K38/00	US19860901821	19860829	20060829	DK19850003956 19850830; DK19850004677 19851014	US3883496 (A); US4340674 (A); US4351901 (A); US4401757 (A); US4411994 (A); US4565785 (A); US4645740 (A); US4652525 (A); US5008241 (A); US5430016 (A); US5559094 (A); WO8300164 (A1)														DK 3956/85	Priority1	NOVOLOG MIX 70/30, NOVOLOG MIX 70/30 FLEXPEN, NOVOLOG, NOVOLOG FLEXPEN, NOVOLOG FLEXTOUCH, NOVOLOG PENFILL	1	1
Novo	US5618913	1985-08-30	INSULIN ANALOGUES AND METHOD OF PREPARING THE SAME	AR241801 (A1)	1992-12-30		NOVO NORDISK ASâ€‚[DK]	C12N15/09; A61K35/74; A61K38/28; C07K1/02; C07K1/113; C07K14/575; C07K14/62; C12N15/00; C12N15/81; C12P21/02; A61K38/00; C12R1/645; C12P21/04; C07K7/40; C12N15/00	C07K14/62; C12N15/81; A61K38/00	AR19860305098	19860829	20060829	DK19850004677 19851014; DK19850003956 19850830															DK 3956/85	Priority1	NOVOLOG MIX 70/30, NOVOLOG MIX 70/30 FLEXPEN, NOVOLOG, NOVOLOG FLEXPEN, NOVOLOG FLEXTOUCH, NOVOLOG PENFILL	1	1
Novo	US5618913	1985-08-30	Insulin analogues and method of preparing the same.	AT113061 (T)	1994-11-15	BRANGE JENS JORGEN VEILGAARDâ€‚[DK]; NORRIS KJELDâ€‚[DK]; HANSEN MOGENS TRIERâ€‚[DK]	NOVO NORDISK ASâ€‚[DK]	C12N15/09; A61K35/74; A61K38/28; C07K1/02; C07K1/113; C07K14/575; C07K14/62; C12N15/00; C12N15/81; C12P21/02; A61K38/00; C12R1/645; C07K7/10; A61K37/26; C07K7/40; C12N15/00; C12P21/02	C07K14/62; C12N15/81; A61K38/00	AT19860306721T	19860829	20060829	DK19850003956 19850830; DK19850004677 19851014															DK 3956/85	Priority1	NOVOLOG MIX 70/30, NOVOLOG MIX 70/30 FLEXPEN, NOVOLOG, NOVOLOG FLEXPEN, NOVOLOG FLEXTOUCH, NOVOLOG PENFILL	1	1
Novo	US5618913	1985-08-30	INSULIN ANALOGUES HYDROPHILIC	AU593274 (B2)	1990-02-08	BRANGE JENS JORGEN VEILGAARD; NORRIS KJELD; HANSEN MOGENS TRIER	NOVO INDUSTRI AS	C12N15/09; A61K35/74; A61K38/28; C07K1/02; C07K1/113; C07K14/575; C07K14/62; C12N15/00; C12N15/81; C12P21/02; A61K38/00; C12R1/645; C07K7/40; C07G17/00; C07H21/04; C12N1/18; C12N15/00; C12N15/17; C12P21/02	C07K14/62; C12N15/81; A61K38/00	AU19860062066	19860829	20060829	DK19850003956 19850830; DK19850004677 19851014															DK 3956/85	Priority1	NOVOLOG MIX 70/30, NOVOLOG MIX 70/30 FLEXPEN, NOVOLOG, NOVOLOG FLEXPEN, NOVOLOG FLEXTOUCH, NOVOLOG PENFILL	1	1
Novo	US5618913	1985-08-30	INSULIN ANALOGUES HYDROPHILIC	AU6206686 (A)	1987-03-05	BRANGE JENS JORGEN VEILGAARD; NORRIS KJELD; HANSEN MOGENS TRIER	NOVO INDUSTRI AS	C12N15/09; A61K35/74; A61K38/28; C07K1/02; C07K1/113; C07K14/575; C07K14/62; C12N15/00; C12N15/81; C12P21/02; A61K38/00; C12R1/645; C07K7/40; C07G17/00; C07H21/04; C12N1/18; C12N15/00; C12P21/02	C07K14/62; C12N15/81; A61K38/00	AU19860062066D	19860829	20060829	DK19850004677 19851014; DK19850003956 19850830															DK 3956/85	Priority1	NOVOLOG MIX 70/30, NOVOLOG MIX 70/30 FLEXPEN, NOVOLOG, NOVOLOG FLEXPEN, NOVOLOG FLEXTOUCH, NOVOLOG PENFILL	1	1
Novo	US5618913	1985-08-30	INSULIN ANALOGUES AND PROCESS FOR THEIR PREPARATION	CA1306212 (C)	1992-08-11	BRANGE JENS J Vâ€‚[DK]; NORRIS KJELDâ€‚[DK]; HANSEN MOGENS Tâ€‚[DK]	NOVO INDUSTRI ASâ€‚[DK]	C12N15/09; A61K35/74; A61K38/28; C07K1/02; C07K1/113; C07K14/575; C07K14/62; C12N15/00; C12N15/81; C12P21/02; A61K38/00; C12R1/645; C07K7/10; A61K37/26; C07K7/40; C12N15/17; C12P21/02	C07K14/62; C12N15/81; A61K38/00	CA19860517255	19860829	20060829	DK19850003956 19850830; DK19850004677 19851014															DK 3956/85	Priority1	NOVOLOG MIX 70/30, NOVOLOG MIX 70/30 FLEXPEN, NOVOLOG, NOVOLOG FLEXPEN, NOVOLOG FLEXTOUCH, NOVOLOG PENFILL	1	1
Novo	US5618913	1985-08-30	METHOD OF INSULIN'S ANALOGUES PRODUCTION	CS275613 (B6); CS8606310 (A2)	1990-09-12	BRANGE JENS J Vâ€‚[DK]; NORRIS KJELDâ€‚[DK]; HANSEN MOGENS Tâ€‚[DK]	NOVO INDUSTRI ASâ€‚[DK]	C12N15/09; A61K35/74; A61K38/28; C07K1/02; C07K1/113; C07K14/575; C07K14/62; C12N15/00; C12N15/81; C12P21/02; A61K38/00; C12R1/645; C07K7/40	C07K14/62; C12N15/81; A61K38/00	CS19860006310	19860829	20060829	DK19850003956 19850830; DK19850004677 19851014															DK 3956/85	Priority1	NOVOLOG MIX 70/30, NOVOLOG MIX 70/30 FLEXPEN, NOVOLOG, NOVOLOG FLEXPEN, NOVOLOG FLEXTOUCH, NOVOLOG PENFILL	1	1
Novo	US5618913	1985-08-30	Insulin analogues and method of preparing the same.	DE3650101 (T2)	1995-02-23	BRANGE JENS JORGEN VEILGAARDâ€‚[DK]; NORRIS KJELDâ€‚[DK]; HANSEN MOGENS TRIERâ€‚[DK]	NOVO NORDISK ASâ€‚[DK]	C12N15/09; A61K35/74; A61K38/28; C07K1/02; C07K1/113; C07K14/575; C07K14/62; C12N15/00; C12N15/81; C12P21/02; A61K38/00; C12R1/645; C07K14/00; A61K38/28; C07K14/62; C12N15/00; C12P21/02	C07K14/62; C12N15/81; A61K38/00	DE19863650101T	19860829	20060829	DK19850003956 19850830; DK19850004677 19851014															DK 3956/85	Priority1	NOVOLOG MIX 70/30, NOVOLOG MIX 70/30 FLEXPEN, NOVOLOG, NOVOLOG FLEXPEN, NOVOLOG FLEXTOUCH, NOVOLOG PENFILL	1	1
Novo	US5618913	1985-08-30	Insulin analogues and method of preparing the same.	DE10075008 (I2); DE10075008 (I1)	2000-05-18	BRANGE JENS JORGEN VEILGAARDâ€‚[DK]; NORRIS KJELDâ€‚[DK]; HANSEN MOGENS TRIERâ€‚[DK]	NOVO NORDISK ASâ€‚[DK]	C12N15/09; A61K35/74; A61K38/28; C07K1/02; C07K1/113; C07K14/575; C07K14/62; C12N15/00; C12N15/81; C12P21/02; A61K38/00; C12R1/645; C07K14/00	C07K14/62; C12N15/81; A61K38/00	DE2000175008C	19860829	20060829	DK19850004677 19851014; DK19850003956 19850830															DK 3956/85	Priority1	NOVOLOG MIX 70/30, NOVOLOG MIX 70/30 FLEXPEN, NOVOLOG, NOVOLOG FLEXPEN, NOVOLOG FLEXTOUCH, NOVOLOG PENFILL	1	1
Novo	US5618913	1985-08-30	Rapidly acting human insulin analogues and injectable solutions which contain these insulin analogues and which have an effect which sets in rapidly	DK159274 (C); DK411686 (A); DK159274 (B)	1987-03-03	BRANGE JENS JOERGEN VEILGAARD; NORRIS KJELD; HANSEN MOGENS TRIER	NOVO INDUSTRI ASâ€‚[DK]	C07K7/00; C07K; C07K7/00		DK19860004116	19860829	20060829	DK19850003956 19850830; DK19860004116 19860829; DK19850004677 19851014															DK 3956/85	Priority1	NOVOLOG MIX 70/30, NOVOLOG MIX 70/30 FLEXPEN, NOVOLOG, NOVOLOG FLEXPEN, NOVOLOG FLEXTOUCH, NOVOLOG PENFILL	1	1
Novo	US5618913	1985-08-30	Insulin analogues and method of preparing the same.	EP0214826 (B1); EP0214826 (A2); EP0214826 (A3)	1987-03-18	BRANGE JENS JORGEN VEILGAARD; NORRIS KJELD; HANSEN MOGENS TRIER	NOVO INDUSTRI ASâ€‚[DK]	C12N15/09; A61K35/74; A61K38/28; C07K1/02; C07K1/113; C07K14/575; C07K14/62; C12N15/00; C12N15/81; C12P21/02; A61K38/00; C12R1/645; C07K7/10; A61K37/26; C07K7/40; C12N15/00; C12P21/02	C07K14/62; C12N15/81; A61K38/00	EP19860306721	19860829	20060829	DK19850003956 19850830; DK19850004677 19851014	US4343898 (A); EP0163529 (A1); EP0195691 (A1)														DK 3956/85	Priority1	NOVOLOG MIX 70/30, NOVOLOG MIX 70/30 FLEXPEN, NOVOLOG, NOVOLOG FLEXPEN, NOVOLOG FLEXTOUCH, NOVOLOG PENFILL	1	1
Novo	US5618913	1985-08-30	Insulin analogues and method of preparing the same.	ES2001624 (A6)	1988-06-01	VEILGAARD BRANGE JENS JORGEN; NORRIS KJELD; HANSEN MOGENS TRIER	NOVO INDUSTRI ASâ€‚[DK]	C12N15/09; A61K35/74; A61K38/28; C07K1/02; C07K1/113; C07K14/575; C07K14/62; C12N15/00; C12N15/81; C12P21/02; A61K38/00; C12R1/645; C12N15/00; C07K7/40; C12P21/02	C07K14/62; C12N15/81; A61K38/00	ES19860001507	19860829	20060829	DK19850003956 19850830; DK19850004677 19851014															DK 3956/85	Priority1	NOVOLOG MIX 70/30, NOVOLOG MIX 70/30 FLEXPEN, NOVOLOG, NOVOLOG FLEXPEN, NOVOLOG FLEXTOUCH, NOVOLOG PENFILL	1	1
Novo	US5618913	1985-08-30	Insulin analogues and method of preparing the same.	FI102182 (B); FI102182 (B1); FI863512 (A)	1987-03-01	BRANGE JENS JORGEN VEILGAARDâ€‚[DK]; NORRIS KJELDâ€‚[DK]; HANSEN MOGENS TRIERâ€‚[DK]	NOVO INDUSTRI ASâ€‚[DK]	C12N15/09; A61K35/74; A61K38/28; C07K1/02; C07K1/113; C07K14/575; C07K14/62; C12N15/00; C12N15/81; C12P21/02; A61K38/00; C12R1/645; C12P	C07K14/62; C12N15/81; A61K38/00	FI19860003512	19860829	20060829	DK19850003956 19850830; DK19850004677 19851014															DK 3956/85	Priority1	NOVOLOG MIX 70/30, NOVOLOG MIX 70/30 FLEXPEN, NOVOLOG, NOVOLOG FLEXPEN, NOVOLOG FLEXTOUCH, NOVOLOG PENFILL	1	1
Novo	US5618913	1985-08-30	INSULIN ANALOGUES AND PROCESS FOR THEIR PREPARATION	GR862233 (A1)	1986-12-31	BRANGE VEILGAARD JENS; NORRIS KJEID; HANSEN TRIER MOGENS	NOVO INDUSTRI AS	C12N15/09; A61K35/74; A61K38/28; C07K1/02; C07K1/113; C07K14/575; C07K14/62; C12N15/00; C12N15/81; C12P21/02; A61K38/00; C12R1/645	C07K14/62; C12N15/81; A61K38/00	GR19860002233	19860829	20060829	DK19850003956 19850830; DK19850004677 19851014															DK 3956/85	Priority1	NOVOLOG MIX 70/30, NOVOLOG MIX 70/30 FLEXPEN, NOVOLOG, NOVOLOG FLEXPEN, NOVOLOG FLEXTOUCH, NOVOLOG PENFILL	1	1
Novo	US5618913	1985-08-30	PROCESS FOR PREPARING NEW INSULINE ANALOGUES	HUT42526 (A)	1987-07-28	BRANCE JENS J; NORRIS KJELD; HANSEN MOGENS T	NOVO INDUSTRI AS	C12N15/09; A61K35/74; A61K38/28; C07K1/02; C07K1/113; C07K14/575; C07K14/62; C12N15/00; C12N15/81; C12P21/02; A61K38/00; C12R1/645; C12N15/00; C07K7/40; C12P21/02	C07K14/62; C12N15/81; A61K38/00	HU19860003754	19860829	20060829	DK19850004677 19851014; DK19850003956 19850830															DK 3956/85	Priority1	NOVOLOG MIX 70/30, NOVOLOG MIX 70/30 FLEXPEN, NOVOLOG, NOVOLOG FLEXPEN, NOVOLOG FLEXTOUCH, NOVOLOG PENFILL	1	1
Novo	US5618913	1985-08-30	PROCESS FOR PRODUCING NEW INSULINE ANALOGUES AND PHARMACEUTICAL COMPOSITIONS CONTAINING THEM	HU206518 (B)	1992-11-30	BRANGE JENS JORGEN VEILGAARD; HANSEN MOGENS TRIER; NORRIS KJELD	NOVO NORDISK ASâ€‚[DK]	C12N15/17; C12P21/02; A61K; C07K; C12N15/17; A61K37/26; C12P21/02		HU19860003754Q	19860829	20060829	DK19850003956 19850830															DK 3956/85	Priority1	NOVOLOG MIX 70/30, NOVOLOG MIX 70/30 FLEXPEN, NOVOLOG, NOVOLOG FLEXPEN, NOVOLOG FLEXTOUCH, NOVOLOG PENFILL	1	1
Novo	US5618913	1985-08-30	Insulin analogues and method of preparing the same	IE862317 (L); IE66138 (B1)	1995-12-13	BRANGE JESN JOERGEN VEILGAARD; NORRIS KJELD; HANSEN MOGENS TRIER	NOVO NORDISK ASâ€‚[DK]	C12N15/09; A61K35/74; A61K38/28; C07K1/02; C07K1/113; C07K14/575; C07K14/62; C12N15/00; C12N15/81; C12P21/02; A61K38/00; C12R1/645; C07K7/10; A61K37/26; C07K7/40; C12N15/00; C12P21/02	C07K14/62; C12N15/81; A61K38/00	IE19860002317	19860829	20060829	DK19850003956 19850830; DK19850004677 19851014															DK 3956/85	Priority1	NOVOLOG MIX 70/30, NOVOLOG MIX 70/30 FLEXPEN, NOVOLOG, NOVOLOG FLEXPEN, NOVOLOG FLEXTOUCH, NOVOLOG PENFILL	1	1
Novo	US5618913	1985-08-30	HUMAN INSULIN ANALOGUES,THEIR PREPARATION AND PHARMACEUTICAL COMPOSITIONS CONTAINING THEM	IL79887 (A)	1991-11-21		NOVO NORDISK ASâ€‚[DK]	C12N15/09; A61K35/74; A61K38/28; C07K1/02; C07K1/113; C07K14/575; C07K14/62; C12N15/00; C12N15/81; C12P21/02; A61K38/00; C12R1/645; C07K7/40; A61K37/26	C07K14/62; C12N15/81; A61K38/00	IL19860079887	19860829	20060829	DK19850003956 19850830; DK19850004677 19851014															DK 3956/85	Priority1	NOVOLOG MIX 70/30, NOVOLOG MIX 70/30 FLEXPEN, NOVOLOG, NOVOLOG FLEXPEN, NOVOLOG FLEXTOUCH, NOVOLOG PENFILL	1	1
Novo	US5618913	1985-08-30	INSULIN ANALOGUE	JP2662390 (B2); JPS6253999 (A)	1987-03-09	IENSU YOORUGEN BAIRUGAADO BURA; KUIERUDO NORURISU; MOGENSU TORIERU HANSEN	NOVO INDUSTRI AS	C12N15/09; A61K35/74; A61K38/28; C07K1/02; C07K1/113; C07K14/575; C07K14/62; C12N15/00; C12N15/81; C12P21/02; A61K38/00; C12R1/645; A61K35/74; A61K37/26; C07K1/02; C07K7/40; C07K99/26; C12N15/00; C12P21/02; C12R1/645	C07K14/62; C12N15/81; A61K38/00	JP19860201906	19860829	20060829	DK19850003956 19850830; DK19850004677 19851014															DK 3956/85	Priority1	NOVOLOG MIX 70/30, NOVOLOG MIX 70/30 FLEXPEN, NOVOLOG, NOVOLOG FLEXPEN, NOVOLOG FLEXTOUCH, NOVOLOG PENFILL	1	1
Novo	US5618913	1985-08-30	INSULIN ANALOGUES AND PROCESS FOR THEIR PREPARATION	KR940000756 (B1)	1994-01-29	BURANGE YENS I Bâ€‚[DK]; NORIS KIILTâ€‚[DK]; HANGEN MOGENS Tâ€‚[DK]	NOVO INDUSTRI ASâ€‚[DK]	C12N15/09; A61K35/74; A61K38/28; C07K1/02; C07K1/113; C07K14/575; C07K14/62; C12N15/00; C12N15/81; C12P21/02; A61K38/00; C12R1/645; C07K7/10; A61K37/26; C07K7/40; C12P21/02	C07K14/62; C12N15/81; A61K38/00	KR19860007225	19860829	20060829	DK19850003956 19850830; DK19850004677 19851014															DK 3956/85	Priority1	NOVOLOG MIX 70/30, NOVOLOG MIX 70/30 FLEXPEN, NOVOLOG, NOVOLOG FLEXPEN, NOVOLOG FLEXTOUCH, NOVOLOG PENFILL	1	1
Novo	US5618913	1985-08-30	Insulin analogues and method of preparing the same.	NO177009 (C); NO177009 (B); NO863474 (A)	1987-03-02	BRANGE JENS JOERGEN VEILGAARD; NORRIS KJELD; HANSEN MOGENS TRIER	NOVO INDUSTRI ASâ€‚[DK]	C12N15/09; A61K35/74; A61K38/28; C07K1/02; C07K1/113; C07K14/575; C07K14/62; C12N15/00; C12N15/81; C12P21/02; A61K38/00; C12R1/645; C07K	C07K14/62; C12N15/81; A61K38/00	NO19860003474	19860829	20060829	DK19850003956 19850830; DK19850004677 19851014															DK 3956/85	Priority1	NOVOLOG MIX 70/30, NOVOLOG MIX 70/30 FLEXPEN, NOVOLOG, NOVOLOG FLEXPEN, NOVOLOG FLEXTOUCH, NOVOLOG PENFILL	1	1
Novo	US5618913	1985-08-30	HUMAN INSULIN ANALOGUES AND PREPARATION	NZ217406 (A)	1989-05-29	BRANGE J J V; NORRIS K; HANSEN M T	NOVO INDUSTRI AS	C12N15/09; A61K35/74; A61K38/28; C07K1/02; C07K1/113; C07K14/575; C07K14/62; C12N15/00; C12N15/81; C12P21/02; A61K38/00; C12R1/645; C07K7/40; C12P21/00	C07K14/62; C12N15/81; A61K38/00	NZ19860217406	19860829	20060829	DK19850003956 19850830; DK19850004677 19851014															DK 3956/85	Priority1	NOVOLOG MIX 70/30, NOVOLOG MIX 70/30 FLEXPEN, NOVOLOG, NOVOLOG FLEXPEN, NOVOLOG FLEXTOUCH, NOVOLOG PENFILL	1	1
Novo	US5618913	1985-08-30	New human insulin analogues	PT83278 (B); PT83278 (A)	1986-09-01	BRANGE JEUS Z Vâ€‚[DK]; NORRIS KJELDâ€‚[DK]; HANSEN MOGENS Tâ€‚[DK]	NOVO INDUSTRI ASâ€‚[DK]	A61K9/00; A61K9/08; C12P21/02; C07K7/40; A61K9/00		PT19860083278	19860829	20060829	DK19850003965 19850830; DK19850004677 19851014															DK 3956/85	Priority1	NOVOLOG MIX 70/30, NOVOLOG MIX 70/30 FLEXPEN, NOVOLOG, NOVOLOG FLEXPEN, NOVOLOG FLEXTOUCH, NOVOLOG PENFILL	1	1
Novo	US5618913	1985-08-30	PROCESS FOR OBTAINING NEW INSULINE ANALOGS	YU4188 (A); YU46857 (B)	1990-06-30	BRANGE J J Vâ€‚[DK]; NORRIS Kâ€‚[DK]; HANSEN M Tâ€‚[DK]	NOVO INDUSTRI ASâ€‚[DK]	C12N15/09; A61K35/74; A61K38/28; C07K1/02; C07K1/113; C07K14/575; C07K14/62; C12N15/00; C12N15/81; C12P21/02; A61K38/00; C12R1/645; C07K7/40; A61K37/26; C12P21/00	C07K14/62; C12N15/81; A61K38/00	YU19880000041	19880111	20080111	DK19850003956 19850830; DK19850004677 19851014															DK 3956/85	Priority1	NOVOLOG MIX 70/30, NOVOLOG MIX 70/30 FLEXPEN, NOVOLOG, NOVOLOG FLEXPEN, NOVOLOG FLEXTOUCH, NOVOLOG PENFILL	1	1
Novo	US5618913	1985-08-30	Insulin analogues and method of preparing the same.	NL990042 (I2); NL990042 (I1)	2000-02-01		NOVO NORDISK ASâ€‚[DK]	C12N15/09; A61K35/74; A61K38/28; C07K1/02; C07K1/113; C07K14/575; C07K14/62; C12N15/00; C12N15/81; C12P21/02; A61K38/00; C12R1/645	C07K14/62; C12N15/81; A61K38/00	NL19990990042C	19991206	20191206	DK19850003956 19850830; DK19850004677 19851014															DK 3956/85	Priority1	NOVOLOG MIX 70/30, NOVOLOG MIX 70/30 FLEXPEN, NOVOLOG, NOVOLOG FLEXPEN, NOVOLOG FLEXTOUCH, NOVOLOG PENFILL	1	1
Novo	US5618913	1985-08-30	Insulin analogues and method of preparing the same.	LU90484 (I2)	2000-02-21		NOVO NORDISK ASâ€‚[DK]	C12N15/09; A61K35/74; A61K38/28; C07K1/02; C07K1/113; C07K14/575; C07K14/62; C12N15/00; C12N15/81; C12P21/02; A61K38/00; C12R1/645; C07K7/10; A61K37/26; C07K7/40; C12N15/00; C12P21/02	C07K14/62; C12N15/81; A61K38/00	LU19990090484C	19991221	20191221	DK19850004677 19851014; DK19850003956 19850830															DK 3956/85	Priority1	NOVOLOG MIX 70/30, NOVOLOG MIX 70/30 FLEXPEN, NOVOLOG, NOVOLOG FLEXPEN, NOVOLOG FLEXTOUCH, NOVOLOG PENFILL	1	1
Sanofi	US5656722	1988-11-08	Insulin derivatives, their use and a pharmaceutical composition containing same.	DE3837825 (A1)	1990-05-10	DOERSCHUG MICHAEL DRâ€‚[DE]	HOECHST AGâ€‚[DE]	C12P21/02; A61K38/28; A61P3/08; A61P3/10; C07K14/575; C07K14/62; C12N15/09; A61K38/00; C12R1/19; A61K37/02; C07K7/40	C07K14/62; A61K38/00	DE19883837825	19881108	20081108	DE19883837825 19881108															DE 38 37 825.6	Priority1	LANTUS				1
Sanofi	US5656722	1988-11-08	INSULIN DERIVATIVES, THE USE THEREOF, AND A PHARMACEUTICAL COMPOSITION CONTAINING THEM	CA1339044 (C)	1997-04-01	DOERSCHUG MICHAELâ€‚[DE]	HOECHST AGâ€‚[DE]	C12P21/02; A61K38/28; A61P3/08; A61P3/10; C07K14/575; C07K14/62; C12N15/09; A61K38/00; C12R1/19; C07K14/62; A61K38/28	C07K14/62; A61K38/00	CA19890614539	19890929	20090929	DE19883837825 19881108															DE 38 37 825.6	Priority1	LANTUS				1
Sanofi	US5656722	1988-11-08	Insulin derivatives, their use and a pharmaceutical composition containing same.	AT93868 (T)	1993-09-15	DOERSCHUG MICHAEL DR	HOECHST AGâ€‚[DE]	C12P21/02; A61K38/28; A61P3/08; A61P3/10; C07K14/575; C07K14/62; C12N15/09; A61K38/00; C12R1/19; C07K15/00; A61K37/02	C07K14/62; A61K38/00	AT19890120462T	19891106	20091106	DE19883837825 19881108															DE 38 37 825.6	Priority1	LANTUS				1
Sanofi	US5656722	1988-11-08	NEW INSULIN DERIVATIVES, THE USE THEREOF, AND A PHARMACEUTICAL COMPOSITION CONTAINING THEM	AU621680 (B2)	1992-03-19	DORSCHUG MICHAEL	HOECHST AG	C12P21/02; A61K38/28; A61P3/08; A61P3/10; C07K14/575; C07K14/62; C12N15/09; A61K38/00; C12R1/19; C07K13/00; A23D7/02; A61K37/26; C07K7/40	C07K14/62; A61K38/00	AU19890044412	19891106	20091106	DE19883837825 19881108	AU612324B (B2)														DE 38 37 825.6	Priority1	LANTUS				1
Sanofi	US5656722	1988-11-08	NEW INSULIN DERIVATIVES, THE USE THEREOF, AND A PHARMACEUTICAL COMPOSITION CONTAINING THEM	AU4441289 (A)	1990-05-17	DORSCHUG MICHAEL	HOECHST AG	C12P21/02; A61K38/28; A61P3/08; A61P3/10; C07K14/575; C07K14/62; C12N15/09; A61K38/00; C12R1/19; C07K13/00; A61K37/26; C07K7/40	C07K14/62; A61K38/00	AU19890044412D	19891106	20091106	DE19883837825 19881108															DE 38 37 825.6	Priority1	LANTUS				1
Sanofi	US5656722	1988-11-08	Insulin derivatives, their use and a pharmaceutical composition containing same.	DE10075022 (I2); DE10075022 (I1)	2000-10-05	DOERSCHUG MICHAEL DRâ€‚[DE]	AVENTIS PHARMA GMBHâ€‚[DE]	C12P21/02; A61K38/28; A61P3/08; A61P3/10; C07K14/575; C07K14/62; C12N15/09; A61K38/00; C12R1/19; C07K15/00	C07K14/62; A61K38/00	DE2000175022C	19891106	20091106	DE19883837825 19881108															DE 38 37 825.6	Priority1	LANTUS				1
Sanofi	US5656722	1988-11-08	Insulin derivatives, their use and a pharmaceutical composition containing same.	EP0368187 (A2); EP0368187 (A3); EP0368187 (B1)	1990-05-16	DORSCHUG MICHAEL DR	HOECHST AGâ€‚[DE]	C12P21/02; A61K38/28; A61P3/08; A61P3/10; C07K14/575; C07K14/62; C12N15/09; A61K38/00; C12R1/19; A61K37/02; C07K7/40; C07K15/00	C07K14/62; A61K38/00	EP19890120462	19891106	20091106	DE19883837825 19881108	EP0046979 (A1); EP0133285 (A1); EP0254516 (A2)														DE 38 37 825.6	Priority1	LANTUS				1
Sanofi	US5656722	1988-11-08	Insulin derivatives, their use and a pharmaceutical composition containing same.	ES2059676 (T3); ES2059676 (T4)	1994-11-16	DORSCHUG MICHAEL DRâ€‚[DE]	HOECHST AG	C12P21/02; A61K38/28; A61P3/08; A61P3/10; C07K14/575; C07K14/62; C12N15/09; A61K38/00; C12R1/19; C07K15/00; A61K37/02	C07K14/62; A61K38/00	ES19890120462T	19891106	20091106	DE19883837825 19881108															DE 38 37 825.6	Priority1	LANTUS				1
Sanofi	US5656722	1988-11-08	Insulin derivatives, their use and a pharmaceutical composition containing same.	FI100185 (B)	1997-10-15	DOERSCHUG MICHAELâ€‚[DE]	AVENTIS PHARMA GMBHâ€‚[DE]	C12P21/02; A61K38/28; A61P3/08; A61P3/10; C07K14/575; C07K14/62; C12N15/09; A61K38/00; C12R1/19; C07K14/62; A61K38/28; C12N15/17	C07K14/62; A61K38/00	FI19890005259	19891106	20091106	DE19883837825 19881108															DE 38 37 825.6	Priority1	LANTUS				1
Sanofi	US5656722	1988-11-08	PROCESS FOR PRODUCING NEW HUMAN INSULIN DERIVATIVES AND PHARMACEUTICAL PREPARATIONS CONTAINING THEM	HUT52549 (A); HU213018 (B)	1997-01-28	DOERSCHUG MICHAELâ€‚[DE]	HOECHST AGâ€‚[DE]	C12P21/02; A61K38/28; A61P3/08; A61P3/10; C07K14/575; C07K14/62; C12N15/09; A61K38/00; C12R1/19; C07K14/62; A61K38/28; C12N15/17	C07K14/62; A61K38/00	HU19890005678	19891106	20091106	DE19883837825 19881108															DE 38 37 825.6	Priority1	LANTUS				1
Sanofi	US5656722	1988-11-08	Insulin derivatives the use thereof and pharmaceutical compositions containing them	IL92222 (A)	1999-09-22		HOECHST AGâ€‚[DE]	C12P21/02; A61K38/28; A61P3/08; A61P3/10; C07K14/575; C07K14/62; C12N15/09; A61K38/00; C12R1/19; C07K14/62; A61K38/28	C07K14/62; A61K38/00	IL19890092222	19891106	20091106	DE19883837825 19881108															DE 38 37 825.6	Priority1	LANTUS				1
Sanofi	US5656722	1988-11-08	INSULIN DERIVATIVES WITH BASIC GROUP ON B-CHAIN C-TERMINAL	NZ231272 (A)	1992-11-25	DORSCHUG MICHAEL	HOECHST AG	C12P21/02; A61K38/28; A61P3/08; A61P3/10; C07K14/575; C07K14/62; C12N15/09; A61K38/00; C12R1/19; C07K7/40; A61K37/26	C07K14/62; A61K38/00	NZ19890231272	19891106	20091106	DE19883837825 19881108															DE 38 37 825.6	Priority1	LANTUS				1
Sanofi	US5656722	1988-11-08	New insulin derivatives, the use thereof and a pharmaceutical composition containing them.	PH30695 (A)	1997-09-16	MICHAEL DORSHUBâ€‚[DE]	HOECHST AGâ€‚[DE]	C12P21/02; A61K38/28; A61P3/08; A61P3/10; C07K14/575; C07K14/62; C12N15/09; A61K38/00; C12R1/19; A61K37/06; C07K7/40	C07K14/62; A61K38/00	PH19890039464	19891106	20091106	DE19883837825 19881108															DE 38 37 825.6	Priority1	LANTUS				1
Sanofi	US5656722	1988-11-08	Insulin derivatives, their use and a pharmaceutical composition containing same.	DK173196 (B1); DK554789 (A)	1990-05-09	DOERSCHUG MICHAEL	HOECHST AGâ€‚[DE]	C12P21/02; A61K38/28; A61P3/08; A61P3/10; C07K14/575; C07K14/62; C12N15/09; A61K38/00; C12R1/19; C07K7/40	C07K14/62; A61K38/00	DK19890005547	19891107	20091107	DE19883837825 19881108															DE 38 37 825.6	Priority1	LANTUS				1
Sanofi	US5656722	1988-11-08	New insulin derivatives the use thereof and a pharmaceutical composition containing them	IE893576 (L); IE63338 (B1)	1995-04-19	DORSCHUG MICHAEL	HOECHST AGâ€‚[DE]	C12P21/02; A61K38/28; A61P3/08; A61P3/10; C07K14/575; C07K14/62; C12N15/09; A61K38/00; C12R1/19; C07K15/00; A61K37/02	C07K14/62; A61K38/00	IE19890003576	19891107	20091107	DE19883837825 19881108															DE 38 37 825.6	Priority1	LANTUS				1
Sanofi	US5656722	1988-11-08	Insulin derivatives, their use and a pharmaceutical composition containing same.	NO894424 (A); NO177963 (B); NO177963 (C)	1990-05-09	DOERSCHUG MICHAEL	HOECHST AGâ€‚[DE]	C12P21/02; A61K38/28; A61P3/08; A61P3/10; C07K14/575; C07K14/62; C12N15/09; A61K38/00; C12R1/19; C07K7/40	C07K14/62; A61K38/00	NO19890004424	19891107	20091107	DE19883837825 19881108															DE 38 37 825.6	Priority1	LANTUS				1
Sanofi	US5656722	1988-11-08	Insulin derivatives, their use and a pharmaceutical composition containing same.	PT92220 (B); PT92220 (A)	1990-05-31	DORSCHUG MICHAELâ€‚[DE]	HOECHST AGâ€‚[DE]	C12P21/02; A61K38/28; A61P3/08; A61P3/10; C07K14/575; C07K14/62; C12N15/09; A61K38/00; C12R1/19; C07K7/40; A61K37/26; C12N15/00; C12P21/02	C07K14/62; A61K38/00	PT19890092220	19891107	20091107	DE19883837825 19881108															DE 38 37 825.6	Priority1	LANTUS				1
Sanofi	US5656722	1988-11-08	NEW INSULIN DERIVATIVE, USE THEREOF, AND DRUG COMPOSITION CONTAINING IT	JPH02218696 (A); JP2680145 (B2)	1990-08-31	MIHIYAERU DEERUSHIYUUKU	HOECHST AG	C12P21/02; A61K38/28; A61P3/08; A61P3/10; C07K14/575; C07K14/62; C12N15/09; A61K38/00; C12R1/19; A61K37/26; C07K7/10; C07K99/00; C12N15/17; C12P21/02	C07K14/62; A61K38/00	JP19890290935	19891108	20091108	DE19883837825 19881108	JPS5777655 (A); JPS6042397 (A)														DE 38 37 825.6	Priority1	LANTUS				1
Sanofi	US5656722	1988-11-08	INSULIN DERIVATIVES AND PHARMACEUTICAL COMOPOSITION CONTAINING THE SAME	KR0158197 (B1)	1998-12-01	DOERSCHUG MICHAELâ€‚[DE]	HOECHST AGâ€‚[DE]	C12P21/02; A61K38/28; A61P3/08; A61P3/10; C07K14/575; C07K14/62; C12N15/09; A61K38/00; C12R1/19; A61K38/28	C07K14/62; A61K38/00	KR19890016137	19891108	20091108	DE19883837825 19881108															DE 38 37 825.6	Priority1	LANTUS				1
Sanofi	US5656722	1988-11-08	A21-, B30 - modified insulin derivatives having an altered action profile	US5656722 (A)	1997-08-12	DOERSCHUG MICHAELâ€‚[DE]	HOECHST AGâ€‚[DE]	C12P21/02; A61K38/28; A61P3/08; A61P3/10; C07K14/575; C07K14/62; C12N15/09; A61K38/00; C12R1/19; A61K38/28	C07K14/62; A61K38/00	US19940304593	19940912	20140912	US19940304593 19940912; DE19883837825 19881108; US19930046481 19930409; US19920929510 19920819; US19890431844 19891106	US4701440 (A); AU6206686 (A); AU7591687 (A); AU1397688 (A); EP0046979 (A1); EP0133285 (A1); EP0214826 (A2); EP0254516 (A2)														DE 38 37 825.6	Priority1	LANTUS				1
Sanofi	US5656722	1988-11-08	NEW INSULINE DERIVATIVES, USE THEREOF AND PHARMACEUTICAL COMPOSITIONS CONTAINING THEM	HU210800 (A9)	1995-07-28	DOERSCHUNG MICHAELâ€‚[DE]	HOECHST AGâ€‚[DE]	C12P21/02; A61K38/28; A61P3/08; A61P3/10; C07K14/575; C07K14/62; C12N15/09; A61K38/00; C12R1/19; C07K15/00; A61K37/02	C07K14/62; A61K38/00	HU19950000075P	19950217	20150217	DE19883837825 19881108															DE 38 37 825.6	Priority1	LANTUS				1
Sanofi	US5656722	1988-11-08	Insulin derivatives their use and a pharmaceutical composition containing same	HK1006171 (A1)	1999-02-12	DORSCHUG MICHAEL	HOECHST AGâ€‚[DE]	C12P21/02; A61K38/28; A61P3/08; A61P3/10; C07K14/575; C07K14/62; C12N15/09; A61K38/00; C12R1/19; C07K; A61K	C07K14/62; A61K38/00	HK19980105250	19980612	20180612	DE19883837825 19881108															DE 38 37 825.6	Priority1	LANTUS				1
Sanofi	US5656722	1988-11-08	Insulin derivatives, their use and a pharmaceutical composition containing same.	LU90614 (I2)	2000-09-26		HOECHST AGâ€‚[DE]	C12P21/02; A61K38/28; A61P3/08; A61P3/10; C07K14/575; C07K14/62; C12N15/09; A61K38/00; C12R1/19; A61K37/02; C07K7/40; C07K15/00	C07K14/62; A61K38/00	LU20000090614C	20000726	20200726	DE19883837825 19881108															DE 38 37 825.6	Priority1	LANTUS				1
Sanofi	US5656722	1988-11-08	Insulin derivatives, their use and a pharmaceutical composition containing same.	NL300019 (I1); NL300019 (I2)	2000-12-01		HOECHST AGâ€‚[DE]	C12P21/02; A61K38/28; A61P3/08; A61P3/10; C07K14/575; C07K14/62; C12N15/09; A61K38/00; C12R1/19	C07K14/62; A61K38/00	NL20000300019C	20000920	20200920	DE19883837825 19881108															DE 38 37 825.6	Priority1	LANTUS				1
Novo	US5750497	1993-09-17	ACYLATED INSULIN	AT204882 (T)	2001-09-15	HAVELUND SVENDâ€‚[DK]; HALSTROM JOHN BROBERGâ€‚[DK]; JONASSEN IBâ€‚[DK]; ANDERSEN ASSER SLOTHâ€‚[DK]; MARKUSSEN JANâ€‚[DK]	NOVO NORDISK ASâ€‚[DK]	C12N15/09; A61K38/28; A61P3/08; A61P3/10; C07K14/62; C12N1/19; C12N1/21; C12P21/02; A61K38/00; C12R1/19; C12R1/865; C07K14/62; A61K38/28	C07K14/62; A61K38/00; Y10S514/866	AT19940926816T	19940916	20140916	DK19930001044 19930917; WO1994DK00347 19940916; US19940190829 19940202															DK 1044/93	Priority2	LEVEMIR, LEVEMIR FLEXPEN, LEVEMIR FLEXTOUCH			1
Novo	US5750497	1993-09-17	Acylated insulin	AU682061 (B2)	1997-09-18	HAVELUND SVENDâ€‚[DK]; HALSTROM JOHN BROBERGâ€‚[DK]; JONASSEN IBâ€‚[DK]; ANDERSEN ASSER SLOTHâ€‚[DK]; MARKUSSEN JANâ€‚[DK]	NOVO NORDISK ASâ€‚[DK]	C12N15/09; A61K38/28; A61P3/08; A61P3/10; C07K14/62; C12N1/19; C12N1/21; C12P21/02; A61K38/00; C12R1/19; C12R1/865; C07K14/62; A61K38/28	C07K14/62; A61K38/00; Y10S514/866	AU19940076520	19940916	20140916	DK19930001044 19930917; WO1994DK00347 19940916; US19940190829 19940202	JPH01254699 (A)														DK 1044/93	Priority2	LEVEMIR, LEVEMIR FLEXPEN, LEVEMIR FLEXTOUCH			1
Novo	US5750497	1993-09-17	Acylated insulin	AU7652094 (A)	1995-04-03	HAVELUND SVENDâ€‚[DK]; HALSTROM JOHN BROBERGâ€‚[DK]; JONASSEN IBâ€‚[DK]; ANDERSEN ASSER SLOTHâ€‚[DK]; MARKUSSEN JANâ€‚[DK]	NOVO NORDISK ASâ€‚[DK]	C12N15/09; A61K38/28; A61P3/08; A61P3/10; C07K14/62; C12N1/19; C12N1/21; C12P21/02; A61K38/00; C12R1/19; C12R1/865; C07K14/62; A61K38/28	C07K14/62; A61K38/00; Y10S514/866	AU19940076520D	19940916	20140916	DK19930001044 19930917; WO1994DK00347 19940916; US19940190829 19940202															DK 1044/93	Priority2	LEVEMIR, LEVEMIR FLEXPEN, LEVEMIR FLEXTOUCH			1
Novo	US5750497	1993-09-17	ACYLATED INSULIN	BR9407508 (A)	1997-01-07	HAVELUND SVENDâ€‚[DK]; HALSTROM JOHN BROBERGâ€‚[DK]; JONASSEN IBâ€‚[DK]; ANDERSEN ASSER SLOTHâ€‚[DK]; MARKUSSEN JANâ€‚[DK]	NOVO NORDISK ASâ€‚[DK]	C12N15/09; A61K38/28; A61P3/08; A61P3/10; C07K14/62; C12N1/19; C12N1/21; C12P21/02; A61K38/00; C12R1/19; C12R1/865; C07K14/62; A61K38/28	C07K14/62; A61K38/00; Y10S514/866	BR19949407508	19940916	20140916	DK19930001044 19930917; WO1994DK00347 19940916; US19940190829 19940202															DK 1044/93	Priority2	LEVEMIR, LEVEMIR FLEXPEN, LEVEMIR FLEXTOUCH			1
Novo	US5750497	1993-09-17	ACYLATED INSULIN	CA2171424 (C); CA2171424 (A1)	1995-03-23	HAVELUND SVENDâ€‚[DK]; HALSTROM JOHN BROBERGâ€‚[DK]; JONASSEN IBâ€‚[DK]; ANDERSEN ASSER SLOTHâ€‚[DK]; MARKUSSEN JANâ€‚[DK]	NOVO NORDISK ASâ€‚[DK]	C12N15/09; A61K38/28; A61P3/08; A61P3/10; C07K14/62; C12N1/19; C12N1/21; C12P21/02; A61K38/00; C12R1/19; C12R1/865; C07K14/62; A61K38/28	C07K14/62; A61K38/00; Y10S514/866	CA19942171424	19940916	20140916	DK19930001044 19930917; WO1994DK00347 19940916; US19940190829 19940202															DK 1044/93	Priority2	LEVEMIR, LEVEMIR FLEXPEN, LEVEMIR FLEXTOUCH			1
Novo	US5750497	1993-09-17	Acylated insulin	CN1056618 (C); CN1133598 (A)	1996-10-16	HAVELUND SVENDâ€‚[DK]; HALSTROM JOHN BROBERGâ€‚[DK]; JONASSEN IBâ€‚[DK]; ANDERSEN ASSER SLOTHâ€‚[DK]; MARKUSSEN JANâ€‚[DK]	NOVO NORDISK ASâ€‚[DK]	C12N15/09; A61K38/28; A61P3/08; A61P3/10; C07K14/62; C12N1/19; C12N1/21; C12P21/02; A61K38/00; C12R1/19; C12R1/865; C07K14/62; A61K38/28	C07K14/62; A61K38/00; Y10S514/866	CN1994193852	19940916	20140916	DK19930001044 19930917; US19940190829 19940202															DK 1044/93	Priority2	LEVEMIR, LEVEMIR FLEXPEN, LEVEMIR FLEXTOUCH			1
Novo	US5750497	1993-09-17	ACETYLATED INSULIN	CZ9600789 (A3); CZ287945 (B6)	1996-10-16	HAVELUND SVENDâ€‚[DK]; HALSTROM JOHN BROBERGâ€‚[DK]; JONASSEN IBâ€‚[DK]; ANDERSEN ASSER SLOTHâ€‚[DK]; MARKUSSEN JANâ€‚[DK]	NOVO NORDISK ASâ€‚[DK]	C12N15/09; A61K38/28; A61P3/08; A61P3/10; C07K14/62; C12N1/19; C12N1/21; C12P21/02; A61K38/00; C12R1/19; C12R1/865; C07K14/62; A61K38/28	C07K14/62; A61K38/00; Y10S514/866	CZ19960000789	19940916	20140916	DK19930001044 19930917; US19940190829 19940202															DK 1044/93	Priority2	LEVEMIR, LEVEMIR FLEXPEN, LEVEMIR FLEXTOUCH			1
Novo	US5750497	1993-09-17	ACYLATED INSULIN	DE69428134 (T2)	2002-05-02	HAVELUND SVENDâ€‚[DK]; HALSTROM JOHN BROBERGâ€‚[DK]; JONASSEN IBâ€‚[DK]; ANDERSEN ASSER SLOTHâ€‚[DK]; MARKUSSEN JANâ€‚[DK]	NOVO NORDISK ASâ€‚[DK]	C12N15/09; A61K38/28; A61P3/08; A61P3/10; C07K14/62; C12N1/19; C12N1/21; C12P21/02; A61K38/00; C12R1/19; C12R1/865; C07K14/62; A61K38/28	C07K14/62; A61K38/00; Y10S514/866	DE1994628134T	19940916	20140916	DK19930001044 19930917; WO1994DK00347 19940916; US19940190829 19940202															DK 1044/93	Priority2	LEVEMIR, LEVEMIR FLEXPEN, LEVEMIR FLEXTOUCH			1
Novo	US5750497	1993-09-17	ACYLATED INSULIN	DE122004000035 (I1); DE122004000035 (I2)	2005-02-24	HAVELUND SVENDâ€‚[DK]; HALSTROM JOHN BROBERGâ€‚[DK]; JONASSEN IBâ€‚[DK]; ANDERSEN ASSER SLOTHâ€‚[DK]; MARKUSSEN JANâ€‚[DK]	NOVO NORDISK ASâ€‚[DK]	C12N15/09; A61K38/28; A61P3/08; A61P3/10; C07K14/62; C12N1/19; C12N1/21; C12P21/02; A61K38/00; C12R1/19; C12R1/865; C07K14/62	C07K14/62; A61K38/00; Y10S514/866	DE20041200035C	19940916	20140916	DK19930001044 19930917; WO1994DK00347 19940916; US19940190829 19940202															DK 1044/93	Priority2	LEVEMIR, LEVEMIR FLEXPEN, LEVEMIR FLEXTOUCH			1
Novo	US5750497	1993-09-17	ACYLATED INSULIN	DK0792290 (T3)	2001-10-01	HAVELUND SVENDâ€‚[DK]; HALSTROM JOHN BROBERGâ€‚[DK]; JONASSEN IBâ€‚[DK]; ANDERSEN ASSER SLOTHâ€‚[DK]; MARKUSSEN JANâ€‚[DK]	NOVO NORDISK ASâ€‚[DK]	C12N15/09; A61K38/28; A61P3/08; A61P3/10; C07K14/62; C12N1/19; C12N1/21; C12P21/02; A61K38/00; C12R1/19; C12R1/865; C07K14/62; A61K38/28	C07K14/62; A61K38/00; Y10S514/866	DK19940926816T	19940916	20140916	DK19930001044 19930917; WO1994DK00347 19940916; US19940190829 19940202															DK 1044/93	Priority2	LEVEMIR, LEVEMIR FLEXPEN, LEVEMIR FLEXTOUCH			1
Novo	US5750497	1993-09-17	ACYLATED INSULIN	EP0792290 (B1); EP0792290 (A1)	1997-09-03	HAVELUND SVENDâ€‚[DK]; HALSTROM JOHN BROBERGâ€‚[DK]; JONASSEN IBâ€‚[DK]; ANDERSEN ASSER SLOTHâ€‚[DK]; MARKUSSEN JANâ€‚[DK]	NOVO NORDISK ASâ€‚[DK]	C12N15/09; A61K38/28; A61P3/08; A61P3/10; C07K14/62; C12N1/19; C12N1/21; C12P21/02; A61K38/00; C12R1/19; C12R1/865; C07K14/62; A61K38/28	C07K14/62; A61K38/00; Y10S514/866	EP19940926816	19940916	20140916	WO1994DK00347 19940916; DK19930001044 19930917; US19940190829 19940202											US3823125 (A); DE2209835 (B2); US3868356 (A); EP0127535 (A2); JPH01254699 (A)				DK 1044/93	Priority2	LEVEMIR, LEVEMIR FLEXPEN, LEVEMIR FLEXTOUCH			1
Novo	US5750497	1993-09-17	Acylated insulin	EP1132404 (A2); EP1132404 (A3)	2001-09-12	HAVELUND SVENDâ€‚[DK]; HALSTROM JOHN BROBERGâ€‚[DK]; JONASSEN IBâ€‚[DK]; ANDERSEN ASSER SLOTHâ€‚[DK]; MARKUSSEN JANâ€‚[DK]	NOVO NORDISK ASâ€‚[DK]	C12N15/09; A61K38/28; A61P3/08; A61P3/10; C07K14/62; C12N1/19; C12N1/21; C12P21/02; A61K38/00; C12R1/19; C12R1/865; C07K14/62; A61K38/28	C07K14/62; A61K38/00; Y10S514/866	EP20010112992	19940916	20140916	DK19930001044 19930917; EP19940926816 19940916; US19940190829 19940202	US5008241 (A); US3868357 (A); US3907763 (A); EP0127535 (A2); JPH01254699 (A)	XP002187841; XP002037917													DK 1044/93	Priority2	LEVEMIR, LEVEMIR FLEXPEN, LEVEMIR FLEXTOUCH			1
Novo	US5750497	1993-09-17	ACYLATED INSULIN	ES2163451 (T3)	2002-02-01	HAVELUND SVENDâ€‚[DK]; HALSTROM JOHN BROBERGâ€‚[DK]; JONASSEN IBâ€‚[DK]; ANDERSEN ASSER SLOTHâ€‚[DK]; MARKUSSEN JANâ€‚[DK]	NOVO NORDISK ASâ€‚[DK]	C12N15/09; A61K38/28; A61P3/08; A61P3/10; C07K14/62; C12N1/19; C12N1/21; C12P21/02; A61K38/00; C12R1/19; C12R1/865; C07K14/62; A61K38/28	C07K14/62; A61K38/00; Y10S514/866	ES19940926816T	19940916	20140916	DK19930001044 19930917; US19940190829 19940202															DK 1044/93	Priority2	LEVEMIR, LEVEMIR FLEXPEN, LEVEMIR FLEXTOUCH			1
Novo	US5750497	1993-09-17	ACYLATED INSULIN-DERIVATIVES AND PHARMACEUTICAL COMPOSITIONS COMPRISING THE SAME AND THEIR PREPARATION	HUT75991 (A); HU217684 (B)	2000-03-28	ANDERSEN ASSER SLOTHâ€‚[DK]; HALSTROM JOHN BROBERGâ€‚[DK]; HAVELUND SVENDâ€‚[DK]; JONASSEN IBâ€‚[DK]; MARKUSSEN JANâ€‚[DK]	NOVO NORDISK A/S	C12N15/09; A61K38/28; A61P3/08; A61P3/10; C07K14/62; C12N1/19; C12N1/21; C12P21/02; A61K38/00; C12R1/19; C12R1/865; C07K14/62; A61K38/28	C07K14/62; A61K38/00; Y10S514/866	HU19960000676	19940916	20140916	DK19930001044 19930917; WO1994DK00347 19940916; US19940190829 19940202															DK 1044/93	Priority2	LEVEMIR, LEVEMIR FLEXPEN, LEVEMIR FLEXTOUCH			1
Novo	US5750497	1993-09-17	Human insulin derivative and pharmaceutical composition comprising it	IL110977 (A)	2000-06-29		NOVO NORDISK ASâ€‚[DK]	C12N15/09; A61K38/28; A61P3/08; A61P3/10; C07K14/62; C12N1/19; C12N1/21; C12P21/02; A61K38/00; C12R1/19; C12R1/865; C07K14/62; A61K38/28	C07K14/62; A61K38/00; Y10S514/866	IL19940110977	19940916	20140916	DK19930001044 19930917; US19940190829 19940202															DK 1044/93	Priority2	LEVEMIR, LEVEMIR FLEXPEN, LEVEMIR FLEXTOUCH			1
Novo	US5750497	1993-09-17	ACYLATED INSULIN	JPH09502867 (A); JP3014764 (B2)	1997-03-25	HAVELUND SVENDâ€‚[DK]; HALSTROM JOHN BROBERGâ€‚[DK]; JONASSEN IBâ€‚[DK]; ANDERSEN ASSER SLOTHâ€‚[DK]; MARKUSSEN JANâ€‚[DK]	NOVO NORDISK ASâ€‚[DK]	C12N15/09; A61K38/28; A61P3/08; A61P3/10; C07K14/62; C12N1/19; C12N1/21; C12P21/02; A61K38/00; C12R1/19; C12R1/865; C12N15/09; A61K38/28; C07K14/62; C12N1/19; C12N1/21; C12P21/02; C12N1/21; C12R1/19; C12P21/02; C12R1/865	C07K14/62; A61K38/00; Y10S514/866	JP19940508923	19940916	20140916	WO1994DK00347 19940916; DK19930001044 19930917; US19940190829 19940202															DK 1044/93	Priority2	LEVEMIR, LEVEMIR FLEXPEN, LEVEMIR FLEXTOUCH			1
Novo	US5750497	1993-09-17	INSULIN DERIVATIVES AND COMPOSITIONS THEREOF	NZ273285 (A)	1997-10-24	HAVELUND SVEND; HALSTROM JOHN BROBERG; JONASSEN IB; ANDERSEN ASSER SLOTH; MARKUSSEN JAN	NOVO NORDISK ASâ€‚[DK]	C12N15/09; A61K38/28; A61P3/08; A61P3/10; C07K14/62; C12N1/19; C12N1/21; C12P21/02; A61K38/00; C12R1/19; C12R1/865; C07K14/62; A61K38/28	C07K14/62; A61K38/00; Y10S514/866	NZ19940273285	19940916	20140916	DK19930001044 19930917; WO1994DK00347 19940916; US19940190829 19940202															DK 1044/93	Priority2	LEVEMIR, LEVEMIR FLEXPEN, LEVEMIR FLEXTOUCH			1
Novo	US5750497	1993-09-17	ACYLATED INSULIN	PL313444 (A1); PL178466 (B1)	1996-07-08	HAVELUND SVENDâ€‚[DK]; HALSTROM JOHN BROBERGâ€‚[DK]; JONASSEN IBâ€‚[DK]; ANDERSEN ASSER SLOTHâ€‚[DK]; MARKUSSEN JANâ€‚[DK]	NOVO NORDISK ASâ€‚[DK]	C12N15/09; A61K38/28; A61P3/08; A61P3/10; C07K14/62; C12N1/19; C12N1/21; C12P21/02; A61K38/00; C12R1/19; C12R1/865; C07K14/62; A61K38/28	C07K14/62; A61K38/00; Y10S514/866	PL19940313444	19940916	20140916	DK19930001044 19930917; WO1994DK00347 19940916; US19940190829 19940202															DK 1044/93	Priority2	LEVEMIR, LEVEMIR FLEXPEN, LEVEMIR FLEXTOUCH			1
Novo	US5750497	1993-09-17	ACYLATED INSULIN	PT792290 (E)	2002-01-30	MARKUSSEN JANâ€‚[DK]; HALSTROM JOHN BROBERGâ€‚[DK]; JONASSEN IBâ€‚[DK]; HAVELUND SVENDâ€‚[DK]; ANDERSEN ASSER SLOTHâ€‚[DK]	NOVO NORDISK ASâ€‚[DK]	C12N15/09; A61K38/28; A61P3/08; A61P3/10; C07K14/62; C12N1/19; C12N1/21; C12P21/02; A61K38/00; C12R1/19; C12R1/865; C07K14/62; A61K38/28	C07K14/62; A61K38/00; Y10S514/866	PT19940926816T	19940916	20140916	DK19930001044 19930917; US19940190829 19940202															DK 1044/93	Priority2	LEVEMIR, LEVEMIR FLEXPEN, LEVEMIR FLEXTOUCH			1
Novo	US5750497	1993-09-17	INSULIN DERIVATIVES	RO112873 (B1)	1998-01-30	HAVELUND SVENDâ€‚[DK]; HALSTROM JOHN BROBERGâ€‚[DK]; JONASSEN IBâ€‚[DK]; ANDERSEN ASSER SLOTHâ€‚[DK]; MARKUSSEN JANâ€‚[DK]	NOVO NORDISK ASâ€‚[DK]	C12N15/09; A61K38/28; A61P3/08; A61P3/10; C07K14/62; C12N1/19; C12N1/21; C12P21/02; A61K38/00; C12R1/19; C12R1/865; C07K14/62; A61K38/28	C07K14/62; A61K38/00; Y10S514/866	RO19960000583	19940916	20140916	DK19930001044 19930917; WO1994DK00347 19940916; US19940190829 19940202															DK 1044/93	Priority2	LEVEMIR, LEVEMIR FLEXPEN, LEVEMIR FLEXTOUCH			1
Novo	US5750497	1993-09-17	INSULIN DERIVATIVE, SOLUBLE PROLONGED PHARMACEUTICAL COMPOSITION, METHOD OF PROLONGATION OF HYPOGLYCAEMIC EFFECT IN TREATMENT OF DIABETIC PATIENTS	RU2164520 (C2)	2001-03-27	SVENN KHAVELUNNâ€‚[DK]; JOKHN BROBERG KHALSTREMâ€‚[DK]; IB JONASSENâ€‚[DK]; ASSER SLOT ANDERSENâ€‚[DK]; JAN MARKUSSENâ€‚[DK]	NOVO NORDISK ASâ€‚[DK]	C12N15/09; A61K38/28; A61P3/08; A61P3/10; C07K14/62; C12N1/19; C12N1/21; C12P21/02; A61K38/00; C12R1/19; C12R1/865; C07K14/62; A61K38/28	C07K14/62; A61K38/00; Y10S514/866	RU19960108249	19940916	20140916	DK19930001044 19930917; US19940190829 19940202															DK 1044/93	Priority2	LEVEMIR, LEVEMIR FLEXPEN, LEVEMIR FLEXTOUCH			1
Novo	US5750497	1993-09-17	ACYLATED INSULIN	SI792290 (T1)	2001-12-31	HAVELUND SVENDâ€‚[DK]; HALSTROM JOHN BROBERGâ€‚[DK]; JONASSEN IBâ€‚[DK]; ANDERSEN ASSER SLOTHâ€‚[DK]; MARKUSSEN JANâ€‚[DK]	NOVO NORDISK ASâ€‚[DK]	C12N15/09; A61K38/28; A61P3/08; A61P3/10; C07K14/62; C12N1/19; C12N1/21; C12P21/02; A61K38/00; C12R1/19; C12R1/865; C07K14/62; A61K38/28	C07K14/62; A61K38/00; Y10S514/866	SI19940030396T	19940916	20140916	WO1994DK00347 19940916; DK19930001044 19930917; EP19940926816 19940916; US19940190829 19940202															DK 1044/93	Priority2	LEVEMIR, LEVEMIR FLEXPEN, LEVEMIR FLEXTOUCH			1
Novo	US5750497	1993-09-17	ACYLATED INSULIN	SK282495 (B6); SK32496 (A3)	1996-11-06	HAVELUND SVENDâ€‚[DK]; HALSTROM JOHN BROBERGâ€‚[DK]; JONASSEN IBâ€‚[DK]; ANDERSEN ASSER SLOTHâ€‚[DK]; MARKUSSEN JANâ€‚[DK]	NOVO NORDISK ASâ€‚[DK]	C12N15/09; A61K38/28; A61P3/08; A61P3/10; C07K14/62; C12N1/19; C12N1/21; C12P21/02; A61K38/00; C12R1/19; C12R1/865; C07K14/62; A61K38/28	C07K14/62; A61K38/00; Y10S514/866	SK19960000324	19940916	20140916	DK19930001044 19930917; WO1994DK00347 19940916; US19940190829 19940202															DK 1044/93	Priority2	LEVEMIR, LEVEMIR FLEXPEN, LEVEMIR FLEXTOUCH			1
Novo	US5750497	1993-09-17	Acylated insulin	US5750497 (A)	1998-05-12	HAVELUND SVENDâ€‚[DK]; HALSTROM JOHN BROBERGâ€‚[DK]; JONASSEN IBâ€‚[DK]; ANDERSEN ASSER SLOTHâ€‚[DK]; MARKUSSEN JANâ€‚[DK]	NOVO NORDISK ASâ€‚[DK]	C12N15/09; A61K38/28; A61P3/08; A61P3/10; C07K14/62; C12N1/19; C12N1/21; C12P21/02; A61K38/00; C12R1/19; C12R1/865; C07K14/62; A61K38/28	C07K14/62; A61K38/00; Y10S514/866	US19950400256	19950308	20150308	US19950400256 19950308; WO1994DK00347 19940916; DK19930001044 19930917; US19940190829 19940202	US3823125 (A); US3868356 (A); US3950517 (A); US4645740 (A); US5008241 (A); EP0127535 (A2); EP0511600 (A2); DE2209835 (A1); JPH01254699 (A); WO9201476 (A1)														DK 1044/93	Priority2	LEVEMIR, LEVEMIR FLEXPEN, LEVEMIR FLEXTOUCH			1
Novo	US5750497	1993-09-17	ACYLATED INSULIN	BG61611 (B1); BG100420 (A)	1998-01-30	HAVELUND SVENDâ€‚[DK]; HALSTROM JOHN BROBERGâ€‚[DK]; JONASSEN IBâ€‚[DK]; ANDERSEN ASSER SLOTHâ€‚[DK]; MARKUSSEN JANâ€‚[DK]	NOVO NORDISK ASâ€‚[DK]	C12N15/09; A61K38/28; A61P3/08; A61P3/10; C07K14/62; C12N1/19; C12N1/21; C12P21/02; A61K38/00; C12R1/19; C12R1/865; C07K14/62; A61K38/28	C07K14/62; A61K38/00; Y10S514/866	BG19960100420	19960313	20160313	WO1994DK00347 19940916; DK19930001044 19930917; US19940190829 19940202															DK 1044/93	Priority2	LEVEMIR, LEVEMIR FLEXPEN, LEVEMIR FLEXTOUCH			1
Novo	US5750497	1993-09-17	ACYLATED INSULIN	FI961220 (A); FI117055 (B)	1996-05-14	HAVELUND SVENDâ€‚[DK]; HALSTROM JOHN BROBERGâ€‚[DK]; JONASSEN IBâ€‚[DK]; ANDERSEN ASSER SLOTHâ€‚[DK]; MARKUSSEN JANâ€‚[DK]	NOVO NORDISK ASâ€‚[DK]	C12N15/09; A61K38/28; A61P3/08; A61P3/10; C07K14/62; C12N1/19; C12N1/21; C12P21/02; A61K38/00; C12R1/19; C12R1/865; C07K14/62	C07K14/62; A61K38/00; Y10S514/866	FI19960001220	19960315	20160315	DK19930001044 19930917; WO1994DK00347 19940916; US19940190829 19940202															DK 1044/93	Priority2	LEVEMIR, LEVEMIR FLEXPEN, LEVEMIR FLEXTOUCH			1
Novo	US5750497	1993-09-17	ACYLATED INSULIN	NO961070 (A); NO316944 (B1)	1996-05-15	HAVELUND SVENDâ€‚[DK]; HALSTROM JOHN BROBERGâ€‚[DK]; JONASSEN IBâ€‚[DK]; ANDERSEN ASSER SLOTHâ€‚[DK]; MARKUSSEN JANâ€‚[DK]	NOVO NORDISK ASâ€‚[DK]	C12N15/09; A61K38/28; A61P3/08; A61P3/10; C07K14/62; C12N1/19; C12N1/21; C12P21/02; A61K38/00; C12R1/19; C12R1/865; C07K14/62	C07K14/62; A61K38/00; Y10S514/866	NO19960001070	19960315	20160315	DK19930001044 19930917; WO1994DK00347 19940916; US19940190829 19940202															DK 1044/93	Priority2	LEVEMIR, LEVEMIR FLEXPEN, LEVEMIR FLEXTOUCH			1
Novo	US5750497	1993-09-17	Acylated insulin	AU4846197 (A)	1998-02-19	HAVELUND SVENDâ€‚[DK]; HALSTROM JOHN BROBERGâ€‚[DK]; JONASSEN IBâ€‚[DK]; ANDERSEN ASSER SLOTHâ€‚[DK]; MARKUSSEN JANâ€‚[DK]	NOVO NORDISK ASâ€‚[DK]	C12N15/09; A61K38/28; A61P3/08; A61P3/10; C07K14/62; C12N1/19; C12N1/21; C12P21/02; A61K38/00; C12R1/19; C12R1/865; C07K14/62; A61K38/28	C07K14/62; A61K38/00; Y10S514/866	AU19970048461D	19971218	20171218	DK19930001044 19930917; US19940190829 19940202															DK 1044/93	Priority2	LEVEMIR, LEVEMIR FLEXPEN, LEVEMIR FLEXTOUCH			1
Novo	US5750497	1993-09-17	ACYLATED INSULIN	JP3917333 (B2); JP2000060556 (A)	2000-02-29	HAVELUND SVEND; HALSTROM J BROBERG; JONASSEN IB; ANDERSEN ASSER SLOTH; MARKUSSEN JAN	NOVO NORDISK ASâ€‚[DK]	C12N15/09; A61K38/28; A61P3/08; A61P3/10; C07K14/62; C12N1/19; C12N1/21; C12P21/02; A61K38/00; C12R1/19; C12R1/865; C12N15/09; A61K38/28; A61P3/10; C07K14/62; C12N1/19; C12N1/21; C12P21/02; C12N1/21; C12R1/19; C12P21/02; C12R1/865	C07K14/62; A61K38/00; Y10S514/866	JP19990221632	19990804	20190804	DK19930001044 19930917; US19940190829 19940202															DK 1044/93	Priority2	LEVEMIR, LEVEMIR FLEXPEN, LEVEMIR FLEXTOUCH			1
Novo	US5750497	1993-09-17	ACYLATED INSULIN	JP2002308899 (A); JP4060583 (B2)	2002-10-23	HAVELUND SVEND; HALSTROM J BROBERG; JONASSEN IB; ANDERSEN ASSER SLOTH; MARKUSSEN JAN	NOVO NORDISK ASâ€‚[DK]	C12N15/09; A61K38/28; A61P3/08; A61P3/10; C07K14/62; C12N1/19; C12N1/21; C12P21/02; A61K38/00; C12R1/19; C12R1/865; C12N15/09; C07K14/62; A61K38/28; A61P3/10	C07K14/62; A61K38/00; Y10S514/866	JP20010385921	20011219	20211219	DK19930001044 19930917; US19940190829 19940202															DK 1044/93	Priority2	LEVEMIR, LEVEMIR FLEXPEN, LEVEMIR FLEXTOUCH			1
Novo	US5750497	1993-09-17	Insuline acylee	LU91101 (I2)	2004-11-08		NOVO NORDISK ASâ€‚[DK]	C12N15/09; A61K38/28; A61P3/08; A61P3/10; C07K14/62; C12N1/19; C12N1/21; C12P21/02; A61K38/00; C12R1/19; C12R1/865; C07K14/62; A61K38/28	C07K14/62; A61K38/00; Y10S514/866	LU20040091101C	20040908	20240908	DK19930001044 19930917; WO1994DK00347 19940916; US19940190829 19940202															DK 1044/93	Priority2	LEVEMIR, LEVEMIR FLEXPEN, LEVEMIR FLEXTOUCH			1
Novo	US5750497	1993-09-17	ACYLATED INSULIN	NL300160 (I1); NL300160 (I2)	2004-12-01	SVEND HAVELUNDâ€‚[DK]; BROBERG HALSTROM JOHNâ€‚[DK]; IB JONASSENâ€‚[DK]; SLOTH ANDERSEN ASERâ€‚[DK]; JAN MARKUSSENâ€‚[DK]	NOVO NORDISK ASâ€‚[DK]	C12N15/09; A61K38/28; A61P3/08; A61P3/10; C07K14/62; C12N1/19; C12N1/21; C12P21/02; A61K38/00; C12R1/19; C12R1/865	C07K14/62; A61K38/00; Y10S514/866	NL20040300160C	20040924	20240924	DK19930001044 19930917; WO1994DK00347 19940916; US19940190829 19940202															DK 1044/93	Priority2	LEVEMIR, LEVEMIR FLEXPEN, LEVEMIR FLEXTOUCH			1
Novo	US5750497	1993-09-17	ACYLATED INSULIN	NO2004006 (I1); NO2004006 (I2)	2004-10-11		NOVO NORDISK ASâ€‚[DK]	C12N15/09; A61K38/28; A61P3/08; A61P3/10; C07K14/62; C12N1/19; C12N1/21; C12P21/02; A61K38/00; C12R1/19; C12R1/865	C07K14/62; A61K38/00; Y10S514/866	NO20040000006C	20040927	20240927	DK19930001044 19930917; US19940190829 19940202; WO1994DK00347 19940916															DK 1044/93	Priority2	LEVEMIR, LEVEMIR FLEXPEN, LEVEMIR FLEXTOUCH			1
Novo	US5866538	1996-06-20	INSULIN PREPARATIONS CONTAINING NaCl	AT208208 (T)	2001-11-15	NORUP ELSEBETHâ€‚[DK]; LANGKJAER LISELOTTEâ€‚[DK]; HAVELUND SVENDâ€‚[DK]	NOVO NORDISK ASâ€‚[DK]	A61K9/00; A61K38/28; A61K47/02; A61K47/10; A61K47/24; A61K47/26; A61K38/28; A61K47/10	A61K47/10; A61K9/0019; A61K38/28; A61K47/02; A61K47/26	AT19970928123T	19970619	20170619	DK19960000685 19960620; WO1997DK00268 19970619															DK685/96	Priority3	NOVOLOG MIX 70/30, NOVOLOG MIX 70/30 FLEXPEN, NOVOLOG, NOVOLOG FLEXPEN, NOVOLOG FLEXTOUCH, NOVOLOG PENFILL, LEVEMIR, LEVEMIR FLEXPEN, LEVEMIR FLEXTOUCH	1	1	1
Novo	US5866538	1996-06-20	Insulin preparations containing nacl	AU720484 (B2); AU3253697 (A)	2000-06-01	NORUP ELSEBETH; LANGKJAER LISELOTTE; HAVELUND SVEND	NOVO NORDISK ASâ€‚[DK]	A61K9/00; A61K38/28; A61K47/02; A61K47/10; A61K47/24; A61K47/26; A61K38/28	A61K47/10; A61K9/0019; A61K38/28; A61K47/02; A61K47/26	AU19970032536	19970619	20170619	WO1997DK00268 19970619; DK19960000685 19960620															DK685/96	Priority3	NOVOLOG MIX 70/30, NOVOLOG MIX 70/30 FLEXPEN, NOVOLOG, NOVOLOG FLEXPEN, NOVOLOG FLEXTOUCH, NOVOLOG PENFILL, LEVEMIR, LEVEMIR FLEXPEN, LEVEMIR FLEXTOUCH	1	1	1
Novo	US5866538	1996-06-20	INSULIN PREPARATIONS CONTAINING NaCl	BR9709845 (B1); BR9709845 (A)	1999-08-10	NORUP ELSEBETH; LANGKJAER LISELOTTE; HAVELUND SVEND	NOVO NORDISK ASâ€‚[DK]	A61K9/00; A61K38/28; A61K47/02; A61K47/10; A61K47/24; A61K47/26; A61K38/28	A61K47/10; A61K9/0019; A61K38/28; A61K47/02; A61K47/26	BR19979709845	19970619	20170619	DK19960000685 19960620; WO1997DK00268 19970619															DK685/96	Priority3	NOVOLOG MIX 70/30, NOVOLOG MIX 70/30 FLEXPEN, NOVOLOG, NOVOLOG FLEXPEN, NOVOLOG FLEXTOUCH, NOVOLOG PENFILL, LEVEMIR, LEVEMIR FLEXPEN, LEVEMIR FLEXTOUCH	1	1	1
Novo	US5866538	1996-06-20	INSULIN PREPARATIONS CONTAINING NACL	CA2258097 (A1); CA2258097 (C)	1997-12-24	HAVELUND SVENDâ€‚[DK]; LANGKJAER LISELOTTEâ€‚[DK]; NORUP ELSEBETHâ€‚[DK]	NOVO NORDISK ASâ€‚[DK]	A61K9/00; A61K38/28; A61K47/02; A61K47/10; A61K47/24; A61K47/26; A61K38/28; A61K9/08; A61K47/10	A61K47/10; A61K9/0019; A61K38/28; A61K47/02; A61K47/26	CA19972258097	19970619	20170619	DK19960000685 19960620; WO1997DK00268 19970619															DK685/96	Priority3	NOVOLOG MIX 70/30, NOVOLOG MIX 70/30 FLEXPEN, NOVOLOG, NOVOLOG FLEXPEN, NOVOLOG FLEXTOUCH, NOVOLOG PENFILL, LEVEMIR, LEVEMIR FLEXPEN, LEVEMIR FLEXTOUCH	1	1	1
Novo	US5866538	1996-06-20	Insulin Preparations containing NaCl	CN1120019 (C); CN1222083 (A)	1999-07-07	NORUP Eâ€‚[DK]; LANGKJAER Lâ€‚[DK]; HAVELUND Sâ€‚[DK]	NOVO NORDISK ASâ€‚[DK]	A61K9/00; A61K38/28; A61K47/02; A61K47/10; A61K47/24; A61K47/26; A61K38/28; A61K47/10	A61K47/10; A61K9/0019; A61K38/28; A61K47/02; A61K47/26	CN1997195648	19970619	20170619	DK19960000685 19960620															DK685/96	Priority3	NOVOLOG MIX 70/30, NOVOLOG MIX 70/30 FLEXPEN, NOVOLOG, NOVOLOG FLEXPEN, NOVOLOG FLEXTOUCH, NOVOLOG PENFILL, LEVEMIR, LEVEMIR FLEXPEN, LEVEMIR FLEXTOUCH	1	1	1
Novo	US5866538	1996-06-20	INSULIN PREPARATIONS CONTAINING SODIUM CHLORIDE	CZ9803956 (A3); CZ297937 (B6)	1999-05-12	NORUP ELSEBETHâ€‚[DK]; LANGKJAER LISELOTTEâ€‚[DK]; HAVELUND SVENDâ€‚[DK]	NOVO NORDISK ASâ€‚[DK]	A61K9/00; A61K38/28; A61K47/02; A61K47/10; A61K47/24; A61K47/26; A61K38/28; A61K47/42	A61K47/10; A61K9/0019; A61K38/28; A61K47/02; A61K47/26	CZ19980003956	19970619	20170619	DK19960000685 19960620	US4839341 (A); US3584121 (A); US5461031 (A)														DK685/96	Priority3	NOVOLOG MIX 70/30, NOVOLOG MIX 70/30 FLEXPEN, NOVOLOG, NOVOLOG FLEXPEN, NOVOLOG FLEXTOUCH, NOVOLOG PENFILL, LEVEMIR, LEVEMIR FLEXPEN, LEVEMIR FLEXTOUCH	1	1	1
Novo	US5866538	1996-06-20	INSULIN PREPARATIONS CONTAINING NaCl	DE69708121 (T3); DE69708121 (T2)	2002-08-01	NORUP ELSEBETHâ€‚[DK]; LANGKJAER LISELOTTEâ€‚[DK]; HAVELUND SVENDâ€‚[DK]	NOVO NORDISK ASâ€‚[DK]	A61K9/00; A61K38/28; A61K47/02; A61K47/10; A61K47/24; A61K47/26; A61K38/28; A61K47/10	A61K47/10; A61K9/0019; A61K38/28; A61K47/02; A61K47/26	DE1997608121T	19970619	20170619	WO1997DK00268 19970619; EP19970928123 19970619; DK19960000685 19960620															DK685/96	Priority3	NOVOLOG MIX 70/30, NOVOLOG MIX 70/30 FLEXPEN, NOVOLOG, NOVOLOG FLEXPEN, NOVOLOG FLEXTOUCH, NOVOLOG PENFILL, LEVEMIR, LEVEMIR FLEXPEN, LEVEMIR FLEXTOUCH	1	1	1
Novo	US5866538	1996-06-20	INSULIN PREPARATIONS CONTAINING NaCl	DK0921812 (T3); DK0921812 (T4)	2002-02-11	NORUP ELSEBETHâ€‚[DK]; LANGKJAER LISELOTTEâ€‚[DK]; HAVELUND SVENDâ€‚[DK]	NOVO NORDISK ASâ€‚[DK]	A61K9/00; A61K38/28; A61K47/02; A61K47/10; A61K47/24; A61K47/26; A61K38/28; A61K47/10	A61K47/10; A61K9/0019; A61K38/28; A61K47/02; A61K47/26	DK19970928123T	19970619	20170619	DK19960000685 19960620; WO1997DK00268 19970619															DK685/96	Priority3	NOVOLOG MIX 70/30, NOVOLOG MIX 70/30 FLEXPEN, NOVOLOG, NOVOLOG FLEXPEN, NOVOLOG FLEXTOUCH, NOVOLOG PENFILL, LEVEMIR, LEVEMIR FLEXPEN, LEVEMIR FLEXTOUCH	1	1	1
Novo	US5866538	1996-06-20	INSULIN PREPARATIONS CONTAINING NaCl	EP0921812 (B2); EP0921812 (A1); EP0921812 (B1)	1999-06-16	NORUP ELSEBETHâ€‚[DK]; LANGKJAER LISELOTTEâ€‚[DK]; HAVELUND SVENDâ€‚[DK]	NOVO NORDISK ASâ€‚[DK]	A61K9/00; A61K38/28; A61K47/02; A61K47/10; A61K47/24; A61K47/26; A61K38/28; A61K47/10	A61K47/10; A61K9/0019; A61K38/28; A61K47/02; A61K47/26	EP19970928123	19970619	20170619	WO1997DK00268 19970619; DK19960000685 19960620	US4472385 (A)						US4783441 (A)				US4439181 (A); WO9500550 (A1)	XP003001007			DK685/96	Priority3	NOVOLOG MIX 70/30, NOVOLOG MIX 70/30 FLEXPEN, NOVOLOG, NOVOLOG FLEXPEN, NOVOLOG FLEXTOUCH, NOVOLOG PENFILL, LEVEMIR, LEVEMIR FLEXPEN, LEVEMIR FLEXTOUCH	1	1	1
Novo	US5866538	1996-06-20	INSULIN PREPARATIONS CONTAINING NaCl	ES2167751 (T3); ES2167751 (T5)	2002-05-16	NORUP ELSEBETHâ€‚[DK]; LANGKJAER LISELOTTEâ€‚[DK]; HAVELUND SVENDâ€‚[DK]	NOVO NORDISK ASâ€‚[DK]	A61K9/00; A61K38/28; A61K47/02; A61K47/10; A61K47/24; A61K47/26; A61K38/28; A61K47/10	A61K47/10; A61K9/0019; A61K38/28; A61K47/02; A61K47/26	ES19970928123T	19970619	20170619	WO1997DK00268 19970619; DK19960000685 19960620															DK685/96	Priority3	NOVOLOG MIX 70/30, NOVOLOG MIX 70/30 FLEXPEN, NOVOLOG, NOVOLOG FLEXPEN, NOVOLOG FLEXTOUCH, NOVOLOG PENFILL, LEVEMIR, LEVEMIR FLEXPEN, LEVEMIR FLEXTOUCH	1	1	1
Novo	US5866538	1996-06-20	INSULIN PREPARATIONS CONTAINING NACL	HU9904031 (A2); HU9904031 (A3); HU228094 (B1)	2000-04-28	HAVELUND SVENDâ€‚[DK]; LANGKJAER LISELOTTEâ€‚[DK]; NORUP ELSEBETHâ€‚[DK]	NOVO NORDISK A/S, BAGSVAERD, ; NOVO NORDISK A/S	A61K9/00; A61K38/28; A61K47/02; A61K47/10; A61K47/24; A61K47/26; A61K38/28; A61P3/10	A61K47/10; A61K9/0019; A61K38/28; A61K47/02; A61K47/26	HU19990004031	19970619	20170619	DK19960000685 19960620; WO1997DK00268 19970619															DK685/96	Priority3	NOVOLOG MIX 70/30, NOVOLOG MIX 70/30 FLEXPEN, NOVOLOG, NOVOLOG FLEXPEN, NOVOLOG FLEXTOUCH, NOVOLOG PENFILL, LEVEMIR, LEVEMIR FLEXPEN, LEVEMIR FLEXTOUCH	1	1	1
Novo	US5866538	1996-06-20	INSULIN PREPARATIONS CONTAINING NaCl	JP4404380 (B2); JP2000513344 (A)	2000-10-10			A61K9/00; A61K38/28; A61K47/02; A61K47/10; A61K47/24; A61K47/26; A61K38/28; A61K31/00; A61K47/26; C07K14/62	A61K47/10; A61K9/0019; A61K38/28; A61K47/02; A61K47/26	JP19980502129	19970619	20170619	DK19960000685 19960620; WO1997DK00268 19970619															DK685/96	Priority3	NOVOLOG MIX 70/30, NOVOLOG MIX 70/30 FLEXPEN, NOVOLOG, NOVOLOG FLEXPEN, NOVOLOG FLEXTOUCH, NOVOLOG PENFILL, LEVEMIR, LEVEMIR FLEXPEN, LEVEMIR FLEXTOUCH	1	1	1
Novo	US5866538	1996-06-20	INSULIN PREPARATIONS CONTAINING NACL	PL189964 (B1); PL330763 (A1)	1999-05-24	NORUP ELSEBETHâ€‚[DK]; LANGKJAER LISELOTTEâ€‚[DK]; HAVELUND SVENDâ€‚[DK]	NOVO NORDISK ASâ€‚[DK]	A61K9/00; A61K38/28; A61K47/02; A61K47/10; A61K47/24; A61K47/26; A61K38/28	A61K47/10; A61K9/0019; A61K38/28; A61K47/02; A61K47/26	PL19970330763	19970619	20170619	WO1997DK00268 19970619; DK19960000685 19960620															DK685/96	Priority3	NOVOLOG MIX 70/30, NOVOLOG MIX 70/30 FLEXPEN, NOVOLOG, NOVOLOG FLEXPEN, NOVOLOG FLEXTOUCH, NOVOLOG PENFILL, LEVEMIR, LEVEMIR FLEXPEN, LEVEMIR FLEXTOUCH	1	1	1
Novo	US5866538	1996-06-20	INSULIN PREPARATIONS CONTAINING NaCl	PT921812 (E)	2002-04-29	NORUP ELSEBETHâ€‚[DK]; LANGKJAR LISELOTTEâ€‚[DK]; HAVELUND SVENDâ€‚[DK]	NOVO NORDISK ASâ€‚[DK]	A61K9/00; A61K38/28; A61K47/02; A61K47/10; A61K47/24; A61K47/26; A61K38/28; A61K47/10	A61K47/10; A61K9/0019; A61K38/28; A61K47/02; A61K47/26	PT19970928123T	19970619	20170619	DK19960000685 19960620															DK685/96	Priority3	NOVOLOG MIX 70/30, NOVOLOG MIX 70/30 FLEXPEN, NOVOLOG, NOVOLOG FLEXPEN, NOVOLOG FLEXTOUCH, NOVOLOG PENFILL, LEVEMIR, LEVEMIR FLEXPEN, LEVEMIR FLEXTOUCH	1	1	1
Novo	US5866538	1996-06-20	INSULIN PREPARATION CONTAINING NACL, PARENTERAL FINISHED FORM, METHOD FOR INCREASING CHEMICAL STABILITY OF INSULIN PREPARATION	RU2182015 (C2)	2002-05-10	NORUP EHL ZEBETâ€‚[DK]; LANGKER LIZELOTTEâ€‚[DK]; KHAVELUNN SVENNâ€‚[DK]	NOVO NORDISK ASâ€‚[DK]	A61K9/00; A61K38/28; A61K47/02; A61K47/10; A61K47/24; A61K47/26; A61K38/28; A61K47/24	A61K47/10; A61K9/0019; A61K38/28; A61K47/02; A61K47/26	RU19990101068	19970619	20170619	DK19960000685 19960620															DK685/96	Priority3	NOVOLOG MIX 70/30, NOVOLOG MIX 70/30 FLEXPEN, NOVOLOG, NOVOLOG FLEXPEN, NOVOLOG FLEXTOUCH, NOVOLOG PENFILL, LEVEMIR, LEVEMIR FLEXPEN, LEVEMIR FLEXTOUCH	1	1	1
Novo	US5866538	1996-06-20	INSULIN PREPARATIONS CONTAINING NaCl	WO9748414 (A1)	1997-12-24	NORUP ELSEBETH; LANGKJAER LISELOTTE; HAVELUND SVEND	NOVO NORDISK ASâ€‚[DK]	A61K9/00; A61K38/28; A61K47/02; A61K47/10; A61K47/24; A61K47/26; A61K38/28; A61K47/27	A61K47/10; A61K9/0019; A61K38/28; A61K47/02; A61K47/26	WO1997DK00268	19970619	20170619	DK19960000685 19960620											US4439181 (A); WO9500550 (A1)	XP003001007			DK685/96	Priority3	NOVOLOG MIX 70/30, NOVOLOG MIX 70/30 FLEXPEN, NOVOLOG, NOVOLOG FLEXPEN, NOVOLOG FLEXTOUCH, NOVOLOG PENFILL, LEVEMIR, LEVEMIR FLEXPEN, LEVEMIR FLEXTOUCH	1	1	1
Novo	US5866538	1996-06-20	Insulin preparations containing NaCl	US5866538 (A)	1999-02-02	NORUP ELSEBETHâ€‚[DK]; LANGKJAER LISELOTTEâ€‚[DK]; HAVELUND SVENDâ€‚[DK]	NOVO NORDISK ASâ€‚[DK]	A61K9/00; A61K38/28; A61K47/02; A61K47/10; A61K47/26; A61K38/28; C07K14/62	A61K47/02; A61K9/0019; A61K38/28; A61K47/10; A61K47/26	US19970879991	19970620	20170620	DK19960000685 19960620; US19960020927P 19960627	US4439181 (A); US5559094 (A); WO9500550 (A1)														DK685/96	Priority3	NOVOLOG MIX 70/30, NOVOLOG MIX 70/30 FLEXPEN, NOVOLOG, NOVOLOG FLEXPEN, NOVOLOG FLEXTOUCH, NOVOLOG PENFILL, LEVEMIR, LEVEMIR FLEXPEN, LEVEMIR FLEXTOUCH	1	1	1
Novo	US5866538	1996-06-20	Insulin preparations containing naci.	ZA9705470 (A)	1997-12-22	NORUP ELSEBETH; LANGKJAER LISELOTTE; HAVELUND SVEND	NOVO NORDISK ASâ€‚[DK]	A61K9/00; A61K38/28; A61K47/02; A61K47/10; A61K47/24; A61K47/26; A61K; C07K	A61K47/10; A61K9/0019; A61K38/28; A61K47/02; A61K47/26	ZA19970005470	19970620	20170620	DK19960000685 19960620															DK685/96	Priority3	NOVOLOG MIX 70/30, NOVOLOG MIX 70/30 FLEXPEN, NOVOLOG, NOVOLOG FLEXPEN, NOVOLOG FLEXTOUCH, NOVOLOG PENFILL, LEVEMIR, LEVEMIR FLEXPEN, LEVEMIR FLEXTOUCH	1	1	1
Novo	US5866538	1996-06-20	INSULIN PREPARATIONS CONTAINING A HALOGENIDE	IL127366 (A)	2007-07-04		NOVO NORDISK ASâ€‚[DK]	A61K9/00; A61K38/28; A61K47/02; A61K47/10; A61K47/24; A61K47/26	A61K47/10; A61K9/0019; A61K38/28; A61K47/02; A61K47/26	IL19980127366	19981202	20181202	DK19960000685 19960620; WO1997DK00268 19970619															DK685/96	Priority3	NOVOLOG MIX 70/30, NOVOLOG MIX 70/30 FLEXPEN, NOVOLOG, NOVOLOG FLEXPEN, NOVOLOG FLEXTOUCH, NOVOLOG PENFILL, LEVEMIR, LEVEMIR FLEXPEN, LEVEMIR FLEXTOUCH	1	1	1
Novo	US5866538	1996-06-20	INSULIN PREPARATIONS CONTAINING NaCl	NO324430 (B1); NO985981 (A)	1998-12-18	NORUP ELSEBETHâ€‚[DK]; LANGKJ R LISELOTTEâ€‚[DK]; HAVELUND SVENDâ€‚[DK]	NOVO NORDISK ASâ€‚[DK]	A61K9/00; A61K38/28; A61K47/02; A61K47/10; A61K47/24; A61K47/26; A61K38/28	A61K47/10; A61K9/0019; A61K38/28; A61K47/02; A61K47/26	NO19980005981	19981218	20181218	DK19960000685 19960620; WO1997DK00268 19970619															DK685/96	Priority3	NOVOLOG MIX 70/30, NOVOLOG MIX 70/30 FLEXPEN, NOVOLOG, NOVOLOG FLEXPEN, NOVOLOG FLEXTOUCH, NOVOLOG PENFILL, LEVEMIR, LEVEMIR FLEXPEN, LEVEMIR FLEXTOUCH	1	1	1
Novo	US5866538	1996-06-20	INSULIN PREPARATIONS CONTAINING NaCl	KR100451778 (B1)	2004-11-16			A61K38/28; A61K9/00; A61K47/02; A61K47/10; A61K47/24; A61K47/26	A61K38/28; A61K9/0019; A61K47/02; A61K47/10; A61K47/26	KR19980710429	19981219	20181219	DK19960000685 19960620															DK685/96	Priority3	NOVOLOG MIX 70/30, NOVOLOG MIX 70/30 FLEXPEN, NOVOLOG, NOVOLOG FLEXPEN, NOVOLOG FLEXTOUCH, NOVOLOG PENFILL, LEVEMIR, LEVEMIR FLEXPEN, LEVEMIR FLEXTOUCH	1	1	1
Novo	US5866538	1996-06-20	INSULIN PREPARATIONS CONTAINING NACL	KR20000022031 (A)	2000-04-25	NORUP ELSEBETHâ€‚[JP]; LANGKJAER LISELOTTEâ€‚[JP]; HAVELUND SVENDâ€‚[JP]	NOVO NORDISK ASâ€‚[DK]	A61K9/00; A61K38/28; A61K47/02; A61K47/10; A61K47/24; A61K47/26; A61K38/28	A61K47/10; A61K9/0019; A61K38/28; A61K47/02; A61K47/26	KR19987010429	19981219	20181219	DK19960000685 19960620															DK685/96	Priority3	NOVOLOG MIX 70/30, NOVOLOG MIX 70/30 FLEXPEN, NOVOLOG, NOVOLOG FLEXPEN, NOVOLOG FLEXTOUCH, NOVOLOG PENFILL, LEVEMIR, LEVEMIR FLEXPEN, LEVEMIR FLEXTOUCH	1	1	1
Novo	US5866538	1996-06-20	INSULIN PREPARATION CONTAINING NaCl	JP2009235075 (A)	2009-10-15	NORUP ELSEBETH; LANGKJAER LISELOTTE; HAVELUND SVEND	NOVO NORDISK ASâ€‚[DK]	A61K38/28; A61K9/00; A61K9/08; A61K47/02; A61K47/10; A61K47/24; A61K47/26; A61P3/10	A61K38/28; A61K9/0019; A61K47/02; A61K47/10; A61K47/26	JP20090112970	20090507	20290507	DK19960000685 19960620	WO9507931 (A1); JPH02264798 (A); JPS6253999 (A)		WO9500550 (A1); JPH083064 (A); JPH083067 (A)												DK685/96	Priority3	NOVOLOG MIX 70/30, NOVOLOG MIX 70/30 FLEXPEN, NOVOLOG, NOVOLOG FLEXPEN, NOVOLOG FLEXTOUCH, NOVOLOG PENFILL, LEVEMIR, LEVEMIR FLEXPEN, LEVEMIR FLEXTOUCH	1	1	1
Novo	US6011007	1993-09-17	ACYLATED INSULIN	WO9507931 (A1)	1995-03-23	HAVELUND SVENDâ€‚[DK]; HALSTROM JOHN BROBERGâ€‚[DK]; JONASSEN IBâ€‚[DK]; ANDERSEN ASSER SLOTHâ€‚[DK]; MARKUSSEN JANâ€‚[DK]	NOVO NORDISK ASâ€‚[DK]; HAVELUND SVENDâ€‚[DK]; HALSTROM JOHN BROBERGâ€‚[DK]; JONASSEN IBâ€‚[DK]; ANDERSEN ASSER SLOTHâ€‚[DK]; MARKUSSEN JANâ€‚[DK]	C12N15/09; A61K38/28; A61P3/08; A61P3/10; C07K14/62; C12N1/19; C12N1/21; C12P21/02; A61K38/00; C12R1/19; C12R1/865; C07K14/62; A61K38/28	C07K14/62; A61K38/00; Y10S514/866	WO1994DK00347	19940916	20140916	DK19930001044 19930917; US19940190829 19940202											US3823125 (A); DE2209835 (B2); US3868356 (A); EP0127535 (A2); JPH01254699 (A)				DK 1044/93	Priority2	Drug Bank			1
Novo	US6011007	1993-09-17	Acylated insulin	ZA9407187 (A)	1995-03-17	HAVELUND SVENDâ€‚[DK]; HALSTROM JOHN BROBERGâ€‚[DK]; JONASSEN IBâ€‚[DK]; ANDERSEN ASSER SLOTHâ€‚[DK]; MARKUSSEN JANâ€‚[DK]	NOVO NORDISK ASâ€‚[DK]	A61K; C07K; C07K; A61K		ZA19940007187	19940916	20140916	DK19930001044 19930917															DK 1044/93	Priority2	Drug Bank			1
Novo	US6011007	1993-09-17	Acylated insulin	US6011007 (A)	2000-01-04	HAVELUND SVENDâ€‚[DK]; HALSTROM JOHNâ€‚[DK]; JONASSEN IBâ€‚[DK]; ANDERSEN ASSER SLOTHâ€‚[DK]; MARKUSSEN JANâ€‚[DK]	NOVO NORDISK ASâ€‚[DK]	C07K14/62; A61K38/00; C07K14/62; A61K38/28	C07K14/62; A61K38/00; Y10S514/866	US19970975365	19971120	20171120	US19970975365 19971120; DK19930001044 19930917; US19950400256 19950308	US3528960 (A); US3823125 (A); US3868356 (A); US3950517 (A); US4645740 (A); US5008241 (A); US5208217 (A); JPS5767548 (A); GB1492997 (A); WO9112817 (A1)														DK 1044/93	Priority2	Drug Bank			1
Novo	US6011007	1993-09-17	Acylated insulin	US6869930 (B1)	2005-03-22	HAVELUND SVENDâ€‚[DK]; HALSTROM JOHNâ€‚[DK]; JONASSEN IBâ€‚[DK]; ANDERSEN ASSER SLOTHâ€‚[DK]; MARKUSSEN JANâ€‚[DK]	NOVO NORDISK ASâ€‚[DK]	C07K14/62; A61K38/00; C07K14/62; A61K38/28	C07K14/62; A61K38/00; Y10S514/866	US19990398365	19990917	20190917	US19990398365 19990917; DK19930001044 19930917; US19970975365 19971120; US19950400256 19950308; US19940190829 19940202	US3950517 (A); US5008241 (A); JPH01254699 (A)								US3528960 (A); US3823125 (A); US3868356 (A); US3868357 (A); US3869437 (A); US3907763 (A); US4645740 (A); US5164366 (A); US5208217 (A); US5646242 (A); US5693609 (A); US5905140 (A); US5922675 (A); US2001041786 (A1); DE2209835 (A1); EP0127535 (A2); EP0280534 (B1); EP0511600 (A2); EP0127107 (A2); GB1343113 (A); GB1492997 (A); JPS5767548 (A); WO9112817 (A1); WO9201476 (A1); WO9507931 (A1)						DK 1044/93	Priority2	Drug Bank			1
Novo	US6011007	1993-09-17	Acylated insulin	US2004110664 (A1)	2004-06-10	HAVELUND SVENDâ€‚[DK]; HALSTROM JOHNâ€‚[DK]; JONASSEN IBâ€‚[DK]; ANDERSEN ASSER SLOTHâ€‚[DK]; MARKUSSEN JANâ€‚[DK]	HAVELUND SVEND, ; HALSTROM JOHN, ; JONASSEN IB, ; ANDERSEN ASSER SLOTH, ; MARKUSSEN JAN	C07K14/62; A61K38/00; A61K38/28	C07K14/62; A61K38/00; Y10S514/866	US20020101454	20020312	20220312	US20020101454 20020312; DK19930001044 19930917; US19990398365 19990917; US19970975365 19971120; US19950400256 19950308; US19940190829 19940202															DK 1044/93	Priority2	Drug Bank			1
Novo	US6011007	1993-09-17	Acylated insulin	US2006030518 (A1)	2006-02-09	HAVELUND SVENDâ€‚[DK]; HALSTROM JOHNâ€‚[DK]; JONASSEN IBâ€‚[DK]; ANDERSEN ASSER Sâ€‚[DK]; MARKUSSEN JANâ€‚[DK]		A61K38/28; C07K14/62; A61K38/00	C07K14/62; A61K38/00; Y10S514/866	US20050169100	20050628	20250628	US20050169100 20050628; DK19930001044 19930917; US20020101454 20020312; US19990398365 19990917; US19970975365 19971120; US19950400256 19950308; US19940190829 19940202; WO1994DK00347 19940916															DK 1044/93	Priority2	Drug Bank			1
Sanofi	US6100376	1988-11-08	NEW INSULIN DERIVATIVES,THE USE THEREOF,AND A PHARMACEUTICAL COMPOSITION CONTAINING THEM	ZA8908456 (A)	1990-06-27	DORSCHUG MICHAEL; MICHAEL DORSCHUG	HOECHST AG	C12P21/02; A61K38/28; A61P3/08; A61P3/10; C07K14/575; C07K14/62; C12N15/09; A61K38/00; C12R1/19; C07K; A61K	C07K14/62; A61K38/00	ZA19890008456	19891107	20091107	DE19883837825 19881108															DE 3837825	Priority1	Drug Bank				1
Sanofi	US6100376	1988-11-08	A21, B30, modified insulin derivatives having an altered action profile	US6100376 (A)	2000-08-08	DOERSCHUG MICHAELâ€‚[DE]	HOECHST AGâ€‚[DE]	C12P21/02; A61K38/28; A61P3/08; A61P3/10; C07K14/575; C07K14/62; C12N15/09; A61K38/00; C12R1/19; A61K38/28	C07K14/62; A61K38/00	US19970842794	19970416	20170416	US19970842794 19970416; DE19883837825 19881108; US19940304593 19940912; US19930046481 19930409; US19920929510 19920819; US19890431844 19891106	US4608364 (A); US4701440 (A); AU6206686 (A); EP0046979 (A1); EP0194864 (A2); EP0214826 (A2); EP0254516 (A2)														DE 3837825	Priority1	Drug Bank				1
Sanofi	US6221633	1997-06-20	Novel insulin derivatives with rapid onset of action	DE19726167 (B4); DE19726167 (A1)	1999-01-28	ERTL JOHANN DRâ€‚[DE]; HABERMANN PAUL DRâ€‚[DE]; GEISEN KARL DRâ€‚[DE]; SEIPKE GERHARD DRâ€‚[DE]	HOECHST MARION ROUSSEL DE GMBHâ€‚[DE]	C12N15/09; A61K38/28; C07K14/62; C12N1/15; C12N1/19; C12N1/21; C12N5/10; C12N15/17; C12N15/62; C12P21/02; A61K38/00; C12R1/19; C12R1/865; C07K14/62; A61K38/28; C12N1/19; C12N1/21; C12N15/11; C12N15/17; C12N15/70; C12N15/81; C12N15/81; C12R1/865	C07K14/62; A61K38/00; C07K2319/00; Y10S514/866	DE1997126167	19970620	20170620	DE1997126167 19970620	DE2219635 (A1); EP0375437 (A2); WO9007522 (A1); DE2219635 (A1); EP0375437 (A2); WO9007522 (A1)														DE 197 26 167	Priority3	APIDRA, APIDRA (10 ML VIAL), APIDRA (3ML CARTRIDGE), APIDRA (3ML OPTISET), APIDRA (3ML SOLOSTAR)					1
Sanofi	US6221633	1997-06-20	Novel insulin derivatives with rapid onset of action	AT283919 (T)	2004-12-15	ERTL JOHANN DRâ€‚[DE]; HABERMANN PAUL DRâ€‚[DE]; GEISEN KARL DRâ€‚[DE]; SEIPKE GERHARD DRâ€‚[DE]	AVENTIS PHARMA GMBHâ€‚[DE]	C12N15/09; A61K38/28; C07K14/62; C12N1/15; C12N1/19; C12N1/21; C12N5/10; C12N15/17; C12N15/62; C12P21/02; A61K38/00; C12R1/19; C12R1/865; C12N15/17; A61K38/28; C07K14/62; C12N15/62	C07K14/62; A61K38/00; C07K2319/00; Y10S514/866	AT19980110889T	19980615	20180615	DE1997126167 19970620															DE 197 26 167	Priority3	APIDRA, APIDRA (10 ML VIAL), APIDRA (3ML CARTRIDGE), APIDRA (3ML OPTISET), APIDRA (3ML SOLOSTAR)					1
Sanofi	US6221633	1997-06-20	Novel insulin derivatives with rapid onset of action	DE122004000049 (I1); DE122004000049 (I2)	2005-05-04	ERTL DRâ€‚[DE]; HABERMANN DRâ€‚[DE]; GEISEN DRâ€‚[DE]; SEIPKE DRâ€‚[DE]	AVENTIS PHARMA GMBHâ€‚[DE]	C12N15/09; A61K38/28; C07K14/62; C12N1/15; C12N1/19; C12N1/21; C12N5/10; C12N15/17; C12N15/62; C12P21/02; A61K38/00; C12R1/19; C12R1/865; C12N15/17	C07K14/62; A61K38/00; C07K2319/00; Y10S514/866	DE20041200049C	19980615	20180615	DE1997126167 19970620															DE 197 26 167	Priority3	APIDRA, APIDRA (10 ML VIAL), APIDRA (3ML CARTRIDGE), APIDRA (3ML OPTISET), APIDRA (3ML SOLOSTAR)					1
Sanofi	US6221633	1997-06-20	Novel insulin derivatives with rapid onset of action	DK0885961 (T3)	2005-03-21	HABERMANN PAUL DRâ€‚[DE]; ERTL JOHANN DRâ€‚[DE]; GEISEN KARL DRâ€‚[DE]; SEIPKE GERHARD DRâ€‚[DE]	AVENTIS PHARMA GMBHâ€‚[DE]	C12N15/09; A61K38/28; C07K14/62; C12N1/15; C12N1/19; C12N1/21; C12N5/10; C12N15/17; C12N15/62; C12P21/02; A61K38/00; C12R1/19; C12R1/865; C12N15/17; A61K38/28; C07K14/62; C12N15/62	C07K14/62; A61K38/00; C07K2319/00; Y10S514/866	DK19980110889T	19980615	20180615	DE1997126167 19970620															DE 197 26 167	Priority3	APIDRA, APIDRA (10 ML VIAL), APIDRA (3ML CARTRIDGE), APIDRA (3ML OPTISET), APIDRA (3ML SOLOSTAR)					1
Sanofi	US6221633	1997-06-20	Novel insulin derivatives with rapid onset of action	EP0885961 (B1); EP0885961 (A1)	1998-12-23	ERTL JOHANN DRâ€‚[DE]; HABERMANN PAUL DRâ€‚[DE]; GEISEN KARL DRâ€‚[DE]; SEIPKE GERHARD DRâ€‚[DE]	HOECHST MARION ROUSSEL DE GMBHâ€‚[DE]	C12N15/09; A61K38/28; C07K14/62; C12N1/15; C12N1/19; C12N1/21; C12N5/10; C12N15/17; C12N15/62; C12P21/02; A61K38/00; C12R1/19; C12R1/865; C12N15/17; A61K38/28; C07K14/62; C12N15/62	C07K14/62; A61K38/00; C07K2319/00; Y10S514/866	EP19980110889	19980615	20180615	DE1997126167 19970620	EP0375437 (A2); EP0837072 (A2); EP0678522 (A1)	XP002080438													DE 197 26 167	Priority3	APIDRA, APIDRA (10 ML VIAL), APIDRA (3ML CARTRIDGE), APIDRA (3ML OPTISET), APIDRA (3ML SOLOSTAR)					1
Sanofi	US6221633	1997-06-20	Novel insulin derivatives with rapid onset of action	ES2232900 (T3)	2005-06-01	ERTL JOHANN DRâ€‚[DE]; HABERMANN PAUL DRâ€‚[DE]; GEISEN KARL DRâ€‚[DE]; SEIPKE GERHARD DRâ€‚[DE]	AVENTIS PHARMA GMBH	C12N15/09; A61K38/28; C07K14/62; C12N1/15; C12N1/19; C12N1/21; C12N5/10; C12N15/17; C12N15/62; C12P21/02; A61K38/00; C12R1/19; C12R1/865; C12N15/17; A61K38/28; C07K14/62; C12N15/62	C07K14/62; A61K38/00; C07K2319/00; Y10S514/866	ES19980110889T	19980615	20180615	DE1997126167 19970620															DE 197 26 167	Priority3	APIDRA, APIDRA (10 ML VIAL), APIDRA (3ML CARTRIDGE), APIDRA (3ML OPTISET), APIDRA (3ML SOLOSTAR)					1
Sanofi	US6221633	1997-06-20	Novel insulin derivatives with rapid onset of action	PT885961 (E)	2005-03-31	GEISEN KARLâ€‚[DE]; HABERMANN PAULâ€‚[DE]; ERTL JOHANNâ€‚[DE]; GERHARD SEIPKEâ€‚[DE]	AVENTIS PHARMA GMBHâ€‚[DE]	C12N15/09; A61K38/28; C07K14/62; C12N1/15; C12N1/19; C12N1/21; C12N5/10; C12N15/17; C12N15/62; C12P21/02; A61K38/00; C12R1/19; C12R1/865; C12N15/17; A61K38/28; C07K14/62; C12N15/62	C07K14/62; A61K38/00; C07K2319/00; Y10S514/866	PT19980110889T	19980615	20180615	DE1997126167 19970620															DE 197 26 167	Priority3	APIDRA, APIDRA (10 ML VIAL), APIDRA (3ML CARTRIDGE), APIDRA (3ML OPTISET), APIDRA (3ML SOLOSTAR)					1
Sanofi	US6221633	1997-06-20	B27, B28, B29 (B chain) insulin derivatives having a rapid onset of action	NZ330700 (A)	1999-11-29	ERTL JOHANN; HABERMANN PAUL; GEISEN KARL; SEIPKE GERHARD	HOECHST MARION ROUSSEL DE GMBH	C12N15/09; A61K38/28; C07K14/62; C12N1/15; C12N1/19; C12N1/21; C12N5/10; C12N15/17; C12N15/62; C12P21/02; A61K38/00; C12R1/19; C12R1/865; A61K38/28; C12N15/17	C07K14/62; A61K38/00; C07K2319/00; Y10S514/866	NZ19980330700	19980617	20180617	DE1997126167 19970620															DE 197 26 167	Priority3	APIDRA, APIDRA (10 ML VIAL), APIDRA (3ML CARTRIDGE), APIDRA (3ML OPTISET), APIDRA (3ML SOLOSTAR)					1
Sanofi	US6221633	1997-06-20	INSULIN DERIVATIVES WITH RAPID ONSET OF ACTION, PREPARATION METHOD THEREOF AND PHARMACEUTICAL COMPOSITION CONTAINING THE SAME	SK285267 (B6); SK83698 (A3)	1999-01-11	ERTL JOHANNâ€‚[DE]; HABERMANN PAULâ€‚[DE]; GEISEN KARLâ€‚[DE]; SEIPKE GERHARDâ€‚[DE]	HOECHST MARION ROUSSEL DE GMBHâ€‚[DE]	C12N15/09; A61K38/28; C07K14/62; C12N1/15; C12N1/19; C12N1/21; C12N5/10; C12N15/17; C12N15/62; C12P21/02; A61K38/00; C12R1/19; C12R1/865; C07K14/625; A61K38/28	C07K14/62; A61K38/00; C07K2319/00; Y10S514/866	SK19980000836	19980617	20180617	DE1997126167 19970620															DE 197 26 167	Priority3	APIDRA, APIDRA (10 ML VIAL), APIDRA (3ML CARTRIDGE), APIDRA (3ML OPTISET), APIDRA (3ML SOLOSTAR)					1
Sanofi	US6221633	1997-06-20	Insulin derivatives having a rapid onset of action	US6221633 (B1)	2001-04-24	ERTL JOHANNâ€‚[DE]; HABERMANN PAULâ€‚[DE]; GEISEN KARLâ€‚[DE]; SEIPKE GERHARDâ€‚[DE]	AVENTIS PHARMA GMBHâ€‚[US]	C12N15/09; A61K38/28; C07K14/62; C12N1/15; C12N1/19; C12N1/21; C12N5/10; C12N15/17; C12N15/62; C12P21/02; A61K38/00; C12R1/19; C12R1/865; C12N15/17; A61K38/28; C07K14/62; C12N1/21; C12N15/63	C07K14/62; A61K38/00; C07K2319/00; Y10S514/866	US19980099307	19980618	20180618	DE1997126167 19970620	US5597796 (A)								US3758683 (A); US3868358 (A); US4614730 (A); US4644057 (A); US4731405 (A); US4783441 (A); US4885164 (A); US5101013 (A); US5358857 (A); US5473049 (A); US5663291 (A); DE2219635 (A1); DE3240177 (A1); EP0018609 (A1); EP0180920 (A2); EP0211299 (A2); EP0214826 (A2); EP0227938 (A2); EP0229956 (A1); EP0305760 (A2); EP0375437 (A2); EP0678522 (A1); EP0600372 (A1); EP0419504 (A1); EP0668292 (A2); WO8300288 …						DE 197 26 167	Priority3	APIDRA, APIDRA (10 ML VIAL), APIDRA (3ML CARTRIDGE), APIDRA (3ML OPTISET), APIDRA (3ML SOLOSTAR)					1
Sanofi	US6221633	1997-06-20	Novel insulin derivatives with rapid onset of action	AR015899 (A1)	2001-05-30		SANOFI AVENTIS DEUTSCHLANDâ€‚[DE]	C12N15/09; A61K38/28; C07K14/62; C12N1/15; C12N1/19; C12N1/21; C12N5/10; C12N15/17; C12N15/62; C12P21/02; A61K38/00; C12R1/19; C12R1/865; C07K14/62; A61K38/28; C12N1/19; C12N1/21; C12N15/17; C12N15/70; C12N15/81; C12P21/02	C07K14/62; A61K38/00; C07K2319/00; Y10S514/866	AR1998P102911	19980618	20180618	DE1997126167 19970620															DE 197 26 167	Priority3	APIDRA, APIDRA (10 ML VIAL), APIDRA (3ML CARTRIDGE), APIDRA (3ML OPTISET), APIDRA (3ML SOLOSTAR)					1
Sanofi	US6221633	1997-06-20	NOVEL INSULIN DERIVATIVES HAVING A RAPID ONSET OF ACTION	CA2235443 (C); CA2235443 (A1)	1998-12-20	ERTL JOHANNâ€‚[DE]; HABERMANN PAULâ€‚[DE]; GEISEN KARLâ€‚[DE]; SEIPKE GERHARDâ€‚[DE]	HOECHST MARION ROUSSEL DE GMBHâ€‚[DE]	C12N15/09; A61K38/28; C07K14/62; C12N1/15; C12N1/19; C12N1/21; C12N5/10; C12N15/17; C12N15/62; C12P21/02; A61K38/00; C12R1/19; C12R1/865; C12N15/17; A61K38/28; C07K14/62; C12P21/02	C07K14/62; A61K38/00; C07K2319/00; Y10S514/866	CA19982235443	19980618	20180618	DE1997126167 19970620															DE 197 26 167	Priority3	APIDRA, APIDRA (10 ML VIAL), APIDRA (3ML CARTRIDGE), APIDRA (3ML OPTISET), APIDRA (3ML SOLOSTAR)					1
Sanofi	US6221633	1997-06-20	NOVEL INSULIN DERIVATIVES WITH QUICK START OF ACTION, PROCESS OF THEIR PREPARATION AND PHARMACEUTICAL COMPOSITION CONTAINING THEREOF	CZ295964 (B6); CZ9801934 (A3)	1999-11-17	ERTL JOHANN DRâ€‚[DE]; HABERMANN PAUL DRâ€‚[DE]; GEISEN KARL DRâ€‚[DE]; SEIPKE GERHARD DRâ€‚[DE]	HOECHST MARION ROUSSEL DE GMBHâ€‚[DE]	C12N15/09; A61K38/28; C07K14/62; C12N1/15; C12N1/19; C12N1/21; C12N5/10; C12N15/17; C12N15/62; C12P21/02; A61K38/00; C12R1/19; C12R1/865; C07K14/62; A61K38/28	C07K14/62; A61K38/00; C07K2319/00; Y10S514/866	CZ19980001934	19980618	20180618	DE1997126167 19970620															DE 197 26 167	Priority3	APIDRA, APIDRA (10 ML VIAL), APIDRA (3ML CARTRIDGE), APIDRA (3ML OPTISET), APIDRA (3ML SOLOSTAR)					1
Sanofi	US6221633	1997-06-20	NEW INSULIN DERIVATIVES WITH RAPID ACTION	HU9801368 (A3); HU221176 (B1); HU9801368 (A2)	1999-05-28	ERTL JOHANNâ€‚[DE]; GEISEN KARLâ€‚[DE]; HABERMANN PAULâ€‚[DE]; SEIPKE GERHARDâ€‚[DE]	HOECHST MARION ROUSSEL DE GMBHâ€‚[DE]	C12N15/09; A61K38/28; C07K14/62; C12N1/15; C12N1/19; C12N1/21; C12N5/10; C12N15/17; C12N15/62; C12P21/02; A61K38/00; C12R1/19; C12R1/865; C07K14/62; A61K38/28; C12N15/17	C07K14/62; A61K38/00; C07K2319/00; Y10S514/866	HU19980001368	19980618	20180618	DE1997126167 19970620															DE 197 26 167	Priority3	APIDRA, APIDRA (10 ML VIAL), APIDRA (3ML CARTRIDGE), APIDRA (3ML OPTISET), APIDRA (3ML SOLOSTAR)					1
Sanofi	US6221633	1997-06-20	Novel insulin derivatives with rapid onset of action	ID20462 (A)	1998-12-24	ERTL JOHANN DRâ€‚[DE]; HABERMANN PAUL DRâ€‚[DE]; GEISEN KARL DRâ€‚[DE]; SEIPKE GERHARD DRâ€‚[DE]	HOECHST MARION ROUSSEL DE GMBHâ€‚[DE]	C12N15/09; A61K38/28; C07K14/62; C12N1/15; C12N1/19; C12N1/21; C12N5/10; C12N15/17; C12N15/62; C12P21/02; A61K38/00; C12R1/19; C12R1/865; C07K; A61K; C12N	C07K14/62; A61K38/00; C07K2319/00; Y10S514/866	ID19980000887	19980618	20180618	DE1997126167 19970620															DE 197 26 167	Priority3	APIDRA, APIDRA (10 ML VIAL), APIDRA (3ML CARTRIDGE), APIDRA (3ML OPTISET), APIDRA (3ML SOLOSTAR)					1
Sanofi	US6221633	1997-06-20	DERIVATIVE OF INSULIN OR ITS PHYSIOLOGICALLY ACCEPTABLE SALT, PRECURSOR OF INSULIN DERIVATIVE, DNA SEQUENCE ENCODING PRECURSOR, EXPRESSION VECTOR COMPRISING MENTIONED DNA SEQUENCE, SUBSTRATE TRANSFORMED WITH MENTIONED EXPRESSION VECTOR, PHARMACEUTICAL COMPOSITION WITH REDUCING AND REGULATING BLOOD GLUCOSE LEVEL EFFECTIVENESS, RESPECTIVELY	RU2207874 (C2); RU2207874 (C9)	2003-07-10	EHRTL JOKHANNâ€‚[DE]; KHABERMANN PAULâ€‚[DE]; GAJZEN KARLâ€‚[DE]; ZAJPKE GERKHARDâ€‚[DE]	AVENTIS FARMA DOJCHLAND GMBKHâ€‚[DE]	C12N15/09; A61K38/28; C07K14/62; C12N1/15; C12N1/19; C12N1/21; C12N5/10; C12N15/17; C12N15/62; C12P21/02; A61K38/00; C12R1/19; C12R1/865; A61K38/28; C07K14/62; C12N15/17	C07K14/62; A61K38/00; C07K2319/00; Y10S514/866	RU19980112109	19980618	20180618	DE1997126167 19970620															DE 197 26 167	Priority3	APIDRA, APIDRA (10 ML VIAL), APIDRA (3ML CARTRIDGE), APIDRA (3ML OPTISET), APIDRA (3ML SOLOSTAR)					1
Sanofi	US6221633	1997-06-20	Novel insulin derivatives with rapid onset of action	TR9801144 (A3); TR9801144 (A2)	1999-01-18	ERTL DR JOHANNâ€‚[DE]; HABERMANN DR PAULâ€‚[DE]; GEISEN DR KARLâ€‚[DE]; SEIPKE DR GERHARDâ€‚[DE]	HOECHST MARION ROUSSEL DE GMBHâ€‚[DE]	C12N15/09; A61K38/28; C07K14/62; C12N1/15; C12N1/19; C12N1/21; C12N5/10; C12N15/17; C12N15/62; C12P21/02; A61K38/00; C12R1/19; C12R1/865; C07K	C07K14/62; A61K38/00; C07K2319/00; Y10S514/866	TR19980001144	19980618	20180618	DE1997126167 19970620															DE 197 26 167	Priority3	APIDRA, APIDRA (10 ML VIAL), APIDRA (3ML CARTRIDGE), APIDRA (3ML OPTISET), APIDRA (3ML SOLOSTAR)					1
Sanofi	US6221633	1997-06-20	INSULIN DERIVATIVE OR ITS PHYSIOLOGICALLY ACCEPTABLE SALT, PRECURSOR OF INSULIN DERIVATIVE, DNA SEQUENCE CODING FOR PRECURSOR OF INSULIN DERIVATIVE, EXPRESSION VECTOR, SUBSTRATES TRANSFORMED BY EXPRESSION VECTOR, PHARMACEUTICAL COMPOSITION	UA65529 (C2)	1999-08-30		AVENTIS PHARMA GMBHâ€‚[DE]	C12N15/09; A61K38/28; C07K14/62; C12N1/15; C12N1/19; C12N1/21; C12N5/10; C12N15/17; C12N15/62; C12P21/02; A61K38/00; C12R1/19; C12R1/865; A61K38/28; C07K14/62; C12N15/17	C07K14/62; A61K38/00; C07K2319/00; Y10S514/866	UA19980063193	19980618	20180618	DE1997126167 19970620															DE 197 26 167	Priority3	APIDRA, APIDRA (10 ML VIAL), APIDRA (3ML CARTRIDGE), APIDRA (3ML OPTISET), APIDRA (3ML SOLOSTAR)					1
Sanofi	US6221633	1997-06-20	Novel insulin derivatives having a rapid onset of action	AU740344 (B2); AU740344 (C)	2001-11-01	ERTL JOHANN; HABERMANN PAUL; GEISEN KARL; SEIPKE GERHARD	AVENTIS PHARMA GMBH	C12N15/09; A61K38/28; C07K14/62; C12N1/15; C12N1/19; C12N1/21; C12N5/10; C12N15/17; C12N15/62; C12P21/02; A61K38/00; C12R1/19; C12R1/865; C07K14/625; A61K38/28; C07H21/04	C07K14/62; A61K38/00; C07K2319/00; Y10S514/866	AU19980073064	19980619	20180619	DE1997126167 19970620	EP0375437 (A2); EP0375437 (A2)														DE 197 26 167	Priority3	APIDRA, APIDRA (10 ML VIAL), APIDRA (3ML CARTRIDGE), APIDRA (3ML OPTISET), APIDRA (3ML SOLOSTAR)					1
Sanofi	US6221633	1997-06-20	Novel insulin derivatives having a rapid onset of action	AU7306498 (A)	1998-12-24	ERTL JOHANN; HABERMANN PAUL; GEISEN KARL; SEIPKE GERHARD	HOECHST MARION ROUSSEL DE GMBH	C12N15/09; A61K38/28; C07K14/62; C12N1/15; C12N1/19; C12N1/21; C12N5/10; C12N15/17; C12N15/62; C12P21/02; A61K38/00; C12R1/19; C12R1/865; C07K14/625; A61K38/28; C07H21/04	C07K14/62; A61K38/00; C07K2319/00; Y10S514/866	AU19980073064D	19980619	20180619	DE1997126167 19970620															DE 197 26 167	Priority3	APIDRA, APIDRA (10 ML VIAL), APIDRA (3ML CARTRIDGE), APIDRA (3ML OPTISET), APIDRA (3ML SOLOSTAR)					1
Sanofi	US6221633	1997-06-20	Novel insulin derivatives having rapid onset of action	CN1195777 (C); CN1203238 (A)	1998-12-30	ERTL JOHANNâ€‚[DE]; HABERMANN PAULâ€‚[DE]; GEISEN KARLâ€‚[DE]	HOECHST MARION ROUSSEL DE GMBHâ€‚[DE]	C12N15/09; A61K38/28; C07K14/62; C12N1/15; C12N1/19; C12N1/21; C12N5/10; C12N15/17; C12N15/62; C12P21/02; A61K38/00; C12R1/19; C12R1/865; C07K14/62; A61K38/28	C07K14/62; A61K38/00; C07K2319/00; Y10S514/866	CN1998114950	19980619	20180619	DE1997126167 19970620															DE 197 26 167	Priority3	APIDRA, APIDRA (10 ML VIAL), APIDRA (3ML CARTRIDGE), APIDRA (3ML OPTISET), APIDRA (3ML SOLOSTAR)					1
Sanofi	US6221633	1997-06-20	INSULIN DERIVATIVES HAVING A RAPID ONSET OF ACTION	IL125006 (A)	2006-12-31		SANOFI AVENTIS DEUTSCHLANDâ€‚[DE]	C12N15/09; A61K38/28; C07K14/62; C12N1/15; C12N1/19; C12N1/21; C12N5/10; C12N15/17; C12N15/62; C12P21/02; A61K38/00; C12R1/19; C12R1/865	C07K14/62; A61K38/00; C07K2319/00; Y10S514/866	IL19980125006	19980619	20180619	DE1997126167 19970620															DE 197 26 167	Priority3	APIDRA, APIDRA (10 ML VIAL), APIDRA (3ML CARTRIDGE), APIDRA (3ML OPTISET), APIDRA (3ML SOLOSTAR)					1
Sanofi	US6221633	1997-06-20	NEW INSULIN DERIVATIVE EXHIBITING ACCELERATED ACTION EXPRESSION	JPH119291 (A); JP3676573 (B2)	1999-01-19	ERTL JOHANN DR; HABERMANN PAUL DR; GEISEN KARL DR; SEIPKE GERHARD DR	HOECHST MARION ROUSSEL DE GMBH	C12N15/09; A61K38/28; C07K14/62; C12N1/15; C12N1/19; C12N1/21; C12N5/10; C12N15/17; C12N15/62; C12P21/02; A61K38/00; C12R1/19; C12R1/865; C12N15/09; A61K38/28; C07K14/62; C12N1/19; C12N1/21; C12P21/02; C12N1/19; C12R1/865; C12N1/21; C12R1/19	C07K14/62; A61K38/00; C07K2319/00; Y10S514/866	JP19980172379	19980619	20180619	DE1997126167 19970620															DE 197 26 167	Priority3	APIDRA, APIDRA (10 ML VIAL), APIDRA (3ML CARTRIDGE), APIDRA (3ML OPTISET), APIDRA (3ML SOLOSTAR)					1
Sanofi	US6221633	1997-06-20	Novel insulin derivatives with rapid onset of action	NO321720 (B1); NO982860 (A)	1998-12-21	ERTL JOHANNâ€‚[DE]; HABERMANN PAULâ€‚[DE]; GEISEN KARLâ€‚[DE]; SEIPKE GERHARDâ€‚[DE]	HOECHST MARION ROUSSEL DE GMBHâ€‚[DE]	C12N15/09; A61K38/28; C07K14/62; C12N1/15; C12N1/19; C12N1/21; C12N5/10; C12N15/17; C12N15/62; C12P21/02; A61K38/00; C12R1/19; C12R1/865; C07K14/62; A61K38/28; C12N15/17	C07K14/62; A61K38/00; C07K2319/00; Y10S514/866	NO19980002860	19980619	20180619	DE1997126167 19970620															DE 197 26 167	Priority3	APIDRA, APIDRA (10 ML VIAL), APIDRA (3ML CARTRIDGE), APIDRA (3ML OPTISET), APIDRA (3ML SOLOSTAR)					1
Sanofi	US6221633	1997-06-20	Novel insulin derivatives having a rapid onset of action	ZA9805363 (A)	1999-01-19	ERTL JOHANN; HABERMANN PAUL; GEISEN KARL; SEIPKE GERHARD	HOECHST MARION ROUSSEL DE GMBH	C12N15/09; A61K38/28; C07K14/62; C12N1/15; C12N1/19; C12N1/21; C12N5/10; C12N15/17; C12N15/62; C12P21/02; A61K38/00; C12R1/19; C12R1/865; C07K; A61K; C12N	C07K14/62; A61K38/00; C07K2319/00; Y10S514/866	ZA19980005363	19980619	20180619	DE1997126167 19970620															DE 197 26 167	Priority3	APIDRA, APIDRA (10 ML VIAL), APIDRA (3ML CARTRIDGE), APIDRA (3ML OPTISET), APIDRA (3ML SOLOSTAR)					1
Sanofi	US6221633	1997-06-20	NOVEL DERIVATIVES OF INSULIN, METHOD OF OBTAINING THEM, PRESURSOS OF SUCH DERIVATIVES, DNA SEQUENCES ENCODING SUCH PRECURSORS, EXPRESSION VECTORS, HOST CELL, PHARMACEUTIC AGENT, SOLUTION OF INSULIN-LIKE ACTIVITY, APPLICATION OF NOVEL DERIVATIVES OF INSULIN AND METHOD OF OBTAINING THE PHARMACEUTIC AGENT	PL326936 (A1); PL196626 (B1)	1998-12-21	ERTL JOHANNâ€‚[DE]; HABERMANN PAULâ€‚[DE]; GEISEN KARLâ€‚[DE]; SEIPKE GERHARDâ€‚[DE]	HOECHST MARION ROUSSEL DE GMBHâ€‚[DE]	C12N15/09; A61K38/28; C07K14/62; C12N1/15; C12N1/19; C12N1/21; C12N5/10; C12N15/17; C12N15/62; C12P21/02; A61K38/00; C12R1/19; C12R1/865; C12N15/17; A61K38/28; C12N15/63	C07K14/62; A61K38/00; C07K2319/00; Y10S514/866	PL19980326936	19980620	20180620	DE1997126167 19970620															DE 197 26 167	Priority3	APIDRA, APIDRA (10 ML VIAL), APIDRA (3ML CARTRIDGE), APIDRA (3ML OPTISET), APIDRA (3ML SOLOSTAR)					1
Sanofi	US6221633	1997-06-20	Novel insulin derivatives with rapid onset of action	BR9803708 (A)	2000-03-28	HABERMANN PAUL DR; GEISEN KARL DR; ERTL JOHANN DR; SEIPKE GERHARD DR	HOECHST MARION ROUSSEL DE GMBHâ€‚[DE]	C12N15/09; A61K38/28; C07K14/62; C12N1/15; C12N1/19; C12N1/21; C12N5/10; C12N15/17; C12N15/62; C12P21/02; A61K38/00; C12R1/19; C12R1/865; C07K14/62; A61K38/28; A61P3/10; C12N15/17; C12N15/70; C12N15/81	C07K14/62; A61K38/00; C07K2319/00; Y10S514/866	BR19989803708	19980622	20180622	DE1997126167 19970620															DE 197 26 167	Priority3	APIDRA, APIDRA (10 ML VIAL), APIDRA (3ML CARTRIDGE), APIDRA (3ML OPTISET), APIDRA (3ML SOLOSTAR)					1
Sanofi	US6221633	1997-06-20	Novel insulin derivatives having a rapid onset of action	TW562806 (B)	2003-11-21	ERTL JOHANNâ€‚[DE]; HABERMANN PAULâ€‚[DE]; GEISEN KARLâ€‚[DE]; SEIPKE GERHARDâ€‚[DE]	AVENTIS PHARMA GMBHâ€‚[DE]	C12N15/09; A61K38/28; C07K14/62; C12N1/15; C12N1/19; C12N1/21; C12N5/10; C12N15/17; C12N15/62; C12P21/02; A61K38/00; C12R1/19; C12R1/865; A61K38/28; C07K14/02; C12N15/10	C07K14/62; A61K38/00; C07K2319/00; Y10S514/866	TW19980109743	19980710	20180710	DE1997126167 19970620															DE 197 26 167	Priority3	APIDRA, APIDRA (10 ML VIAL), APIDRA (3ML CARTRIDGE), APIDRA (3ML OPTISET), APIDRA (3ML SOLOSTAR)					1
Sanofi	US6221633	1997-06-20	Novel insulin derivatives having a rapid onset of action.	HK1016616 (A1)	2005-07-29	ERTL JOHANN; HABERMANN PAUL; GEISEN KARL; SEIPKE GERHARD	AVENTIS PHARMA DEUTSCHALAND GMâ€‚[DE]	C12N15/09; A61K38/28; C07K14/62; C12N1/15; C12N1/19; C12N1/21; C12N5/10; C12N15/17; C12N15/62; C12P21/02; A61K38/00; C12R1/19; C12R1/865; C07K; A61K	C07K14/62; A61K38/00; C07K2319/00; Y10S514/866	HK19990101746	19990421	20190421	DE1997126167 19970620															DE 197 26 167	Priority3	APIDRA, APIDRA (10 ML VIAL), APIDRA (3ML CARTRIDGE), APIDRA (3ML OPTISET), APIDRA (3ML SOLOSTAR)					1
Sanofi	US6221633	1997-06-20	Novel insulin derivatives with rapid onset of action	NL300170 (I1); NL300170 (I2)	2005-04-01		AVENTIS PHARMA GMBHâ€‚[DE]	C12N15/09; A61K38/28; C07K14/62; C12N1/15; C12N1/19; C12N1/21; C12N5/10; C12N15/17; C12N15/62; C12P21/02; A61K38/00; C12R1/19; C12R1/865	C07K14/62; A61K38/00; C07K2319/00; Y10S514/866	NL20050300170C	20050127	20250127	DE1997126167 19970620															DE 197 26 167	Priority3	APIDRA, APIDRA (10 ML VIAL), APIDRA (3ML CARTRIDGE), APIDRA (3ML OPTISET), APIDRA (3ML SOLOSTAR)					1
Sanofi	US6221633	1997-06-20	Novel insulin derivatives with rapid onset of action	LU91138 (I2)	2005-04-04		AVENTIS PHARMA GMBHâ€‚[DE]	C12N15/09; A61K38/28; C07K14/62; C12N1/15; C12N1/19; C12N1/21; C12N5/10; C12N15/17; C12N15/62; C12P21/02; A61K38/00; C12R1/19; C12R1/865; C12N15/17; A61K38/28; C07K14/62; C12N15/62	C07K14/62; A61K38/00; C07K2319/00; Y10S514/866	LU20050091138C	20050202	20250202	DE1997126167 19970620															DE 197 26 167	Priority3	APIDRA, APIDRA (10 ML VIAL), APIDRA (3ML CARTRIDGE), APIDRA (3ML OPTISET), APIDRA (3ML SOLOSTAR)					1
Sanofi	US6221633	1997-06-20	Novel insulin derivatives with rapid onset of action	NO2006014 (I1); NO2006014 (I2)	2006-11-13		SANOFI AVENTIS DEUTSCHLANDâ€‚[DE]	C12N15/09; A61K38/28; C07K14/62; C12N1/15; C12N1/19; C12N1/21; C12N5/10; C12N15/17; C12N15/62; C12P21/02; A61K38/00; C12R1/19; C12R1/865	C07K14/62; A61K38/00; C07K2319/00; Y10S514/866	NO20060000014C	20061026	20261026	DE1997126167 19970620															DE 197 26 167	Priority3	APIDRA, APIDRA (10 ML VIAL), APIDRA (3ML CARTRIDGE), APIDRA (3ML OPTISET), APIDRA (3ML SOLOSTAR)					1
Sanofi	US6444226	1999-06-29	Purification and stabilization of peptide and protein pharmaceutical agents	US6444226 (B1)	2002-09-03	STEINER SOLOMON Sâ€‚[US]; WOODS RODNEY Jâ€‚[US]; SULNER JOSEPH Wâ€‚[US]	PHARMACEUTICAL DISCOVERY CORPâ€‚[US]	A61K9/18; A61K9/00; A61K9/16; A61K38/28; A61K47/22; A61P3/10; C07D241/08; C07K1/00; C07K1/30; C07K14/605; C07K14/62; A61K9/14	A61K38/28; A61K9/0019; A61K9/0075; A61K9/145; A61K9/1617; A61K9/1676; A61K47/48961; B82Y5/00; C07D241/08; C07K14/605; C07K14/62; C07K1/30; C07K1/32; Y10S514/866; A61K9/0073; A61K47/22; A61K9/14	US20000606468	20000629	20200629	US20000606468 20000629; US19990141433P 19990629	US5976569 (A)								US5503852 (A); US5547929 (A); US5888477 (A); US6701497 (B1); EP0220958 (A2); WO9636314 (A2); WO9952506 (A1)						US 60/141433	Priority5	APIDRA SOLOSTAR, AFREZZA					1			1
Sanofi	US6444226	1999-06-29	PURIFICATION AND STABILIZATION OF PEPTIDE AND PROTEIN PHARMACEUTICAL AGENTS	AT545652 (T)	2012-03-15	STEINER SOLOMONâ€‚[US]; WOODS RODNEYâ€‚[US]; SULNER JOSEPHâ€‚[US]	MANNKIND CORPâ€‚[US]	A61K9/18; C07K1/36; A61K9/00; A61K9/16; A61K38/28; A61K47/00; A61K47/22; A61P3/10; C07D241/08; C07K1/00; C07K1/30; C07K14/605; C07K14/62	A61K38/28; A61K9/0019; A61K9/0075; A61K9/145; A61K9/1617; A61K9/1676; A61K47/48961; B82Y5/00; C07D241/08; C07K14/605; C07K14/62; C07K1/30; C07K1/32; Y10S514/866; A61K9/0073; A61K47/22; A61K9/14	AT20000945009T	20000629	20200629	US19990141433P 19990629; WO2000US17984 20000629															US 60/141433	Priority5	APIDRA SOLOSTAR, AFREZZA					1			1
Sanofi	US6444226	1999-06-29	Purification and stabilization of peptide and protein pharmaceutical agents	AU5901000 (A); AU779986 (B2)	2005-02-24	STEINER SOLOMON S; WOODS RODNEY J; SULNER JOSEPH W	MANNKIND CORP	A61K9/18; A61K9/00; A61K9/16; A61K38/28; A61K47/22; A61P3/10; C07D241/08; C07K1/00; C07K1/30; C07K14/605; C07K14/62; C07K1/00	A61K38/28; A61K9/0019; A61K9/0075; A61K9/145; A61K9/1617; A61K9/1676; A61K47/48961; B82Y5/00; C07D241/08; C07K14/605; C07K14/62; C07K1/30; C07K1/32; Y10S514/866; A61K9/0073; A61K47/22; A61K9/14	AU20000059010	20000629	20200629	US19990141433P 19990629; WO2000US17984 20000629	US5503852 (A); WO9636314 (A2); WO9609813 (A1)														US 60/141433	Priority5	APIDRA SOLOSTAR, AFREZZA					1			1
Sanofi	US6444226	1999-06-29	PURIFICATION AND STABILIZATION OF PEPTIDE AND PROTEIN PHARMACEUTICAL AGENTS	CA2377204 (C); CA2377204 (A1)	2001-01-04	WOODS RODNEY Jâ€‚[US]; SULNER JOSEPH Wâ€‚[US]; STEINER SOLOMON Sâ€‚[US]	PHARMACEUTICAL DISCOVERY CORPâ€‚[US]	A61K9/18; A61K9/00; A61K9/16; A61K38/28; A61K47/22; A61P3/10; C07D241/08; C07K1/00; C07K1/30; C07K14/605; C07K14/62; C07K1/36; A61K47/00; C07D241/08	A61K38/28; A61K9/0019; A61K9/0075; A61K9/145; A61K9/1617; A61K9/1676; A61K47/48961; B82Y5/00; C07D241/08; C07K14/605; C07K14/62; C07K1/30; C07K1/32; Y10S514/866; A61K9/0073; A61K47/22; A61K9/14	CA20002377204	20000629	20200629	US19990141433P 19990629; WO2000US17984 20000629															US 60/141433	Priority5	APIDRA SOLOSTAR, AFREZZA					1			1
Sanofi	US6444226	1999-06-29	PURIFICATION AND STABILIZATION OF PEPTIDE AND PROTEIN PHARMACEUTICAL AGENTS	DK1196430 (T3)	2012-05-21	WOODS RODNEY Jâ€‚[US]; SULNER JOSEPH Wâ€‚[US]; STEINER SOLOMON Sâ€‚[US]	MANNKIND CORPâ€‚[US]	A61K9/18; C07K1/36; A61K9/00; A61K9/16; A61K38/28; A61K47/22; A61P3/10; C07D241/08; C07K1/00; C07K1/30; C07K14/605; C07K14/62; A61K47/00	A61K38/28; A61K9/0019; A61K9/0075; A61K9/145; A61K9/1617; A61K9/1676; A61K47/48961; B82Y5/00; C07D241/08; C07K14/605; C07K14/62; C07K1/30; C07K1/32; Y10S514/866; A61K9/0073; A61K47/22; A61K9/14	DK20000945009T	20000629	20200629	US19990141433P 19990629; WO2000US17984 20000629															US 60/141433	Priority5	APIDRA SOLOSTAR, AFREZZA					1			1
Sanofi	US6444226	1999-06-29	PURIFICATION AND STABILIZATION OF PEPTIDE AND PROTEIN PHARMACEUTICAL AGENTS	DK1808438 (T3)	2014-10-27	STEINER SOLOMON Sâ€‚[US]; SULNER JOSEPH Wâ€‚[US]; WOODS RODNEY Jâ€‚[US]	MANNKIND CORPâ€‚[US]	A61K9/18; A61K38/28; A61K9/00; A61K9/14; A61K9/16; A61K9/72; A61K47/00; A61K47/22; A61P3/10; C07D241/08; C07K1/00; C07K1/30; C07K1/36; C07K14/605; C07K14/62	A61K38/28; A61K9/0019; A61K9/0075; A61K9/145; A61K9/1617; A61K9/1676; A61K47/48961; B82Y5/00; C07D241/08; C07K14/605; C07K14/62; C07K1/30; C07K1/32; Y10S514/866; A61K9/0073; A61K47/22; A61K9/14	DK20070075344T	20000629	20200629	US19990141433P 19990629; EP20000945009 20000629															US 60/141433	Priority5	APIDRA SOLOSTAR, AFREZZA					1			1
Sanofi	US6444226	1999-06-29	PURIFICATION AND STABILIZATION OF PEPTIDE AND PROTEIN PHARMACEUTICAL AGENTS	EP1196430 (A2); EP1196430 (B1)	2002-04-17	STEINER SOLOMON Sâ€‚[US]; WOODS RODNEY Jâ€‚[US]; SULNER JOSEPH Wâ€‚[US]	PHARMACEUTICAL DISCOVERY CORPâ€‚[US]	A61K9/18; A61K9/00; A61K9/16; A61K38/28; A61K47/22; A61P3/10; C07D241/08; C07K1/00; C07K1/30; C07K14/605; C07K14/62; A61K47/00; C07K1/36; C07D241/08	A61K38/28; A61K9/0019; A61K9/0075; A61K9/145; A61K9/1617; A61K9/1676; A61K47/48961; B82Y5/00; C07D241/08; C07K14/605; C07K14/62; C07K1/30; C07K1/32; Y10S514/866; A61K9/0073; A61K47/22; A61K9/14	EP20000945009	20000629	20200629	WO2000US17984 20000629; US19990141433P 19990629											US5503852 (A); WO9636314 (A2); EP0220958 (A2); WO9952506 (A1)	XP000232469; XP002154327			US 60/141433	Priority5	APIDRA SOLOSTAR, AFREZZA					1			1
Sanofi	US6444226	1999-06-29	Purification and stabilization of peptide and proteins in pharmaceutical agents	EP1808438 (A3); EP1808438 (A2); EP1808438 (B1)	2007-07-18	STEINER SOLOMON Sâ€‚[US]; WOODS RODNEY Jâ€‚[US]; SULNER JOSEPH Wâ€‚[US]	MANNKIND CORPâ€‚[US]	A61K9/18; A61K38/28; A61K9/00; A61K9/14; A61K9/16; A61K9/72; A61K47/00; A61K47/22; A61P3/10; C07D241/08; C07K1/00; C07K1/30; C07K1/36; C07K14/605; C07K14/62	A61K38/28; A61K9/0019; A61K9/0075; A61K9/145; A61K9/1617; A61K9/1676; A61K47/48961; B82Y5/00; C07D241/08; C07K14/605; C07K14/62; C07K1/30; C07K1/32; Y10S514/866; A61K9/0073; A61K47/22; A61K9/14	EP20070075344	20000629	20200629	EP20000945009 20000629; US19990141433P 19990629	WO9408599 (A1); WO9314110 (A1); WO9933862 (A1); WO9636314 (A2); US5503852 (A); WO9605810 (A1); WO9318754 (A1); WO9423702 (A1); US5849884 (A); WO9704747 (A1)	XP008013726; XP022844042; XP009031187; XP001245676													US 60/141433	Priority5	APIDRA SOLOSTAR, AFREZZA					1			1
Sanofi	US6444226	1999-06-29	Pharmaceutique formulations comprising insulin complexed with a diketopiperazine	EP2280004 (A1)	2011-02-02	STEINER SOLOMON Sâ€‚[US]; WOODS RODNEY Jâ€‚[US]; SULNER JOSEPH Wâ€‚[US]	MANNKIND CORPâ€‚[US]	A61K9/18; C07D241/08; A61K9/00; A61K9/16; A61K38/28; A61K47/22; A61P3/10; C07K1/00; C07K1/30; C07K14/605; C07K14/62; A61K47/00	A61K38/28; A61K9/0019; A61K9/0075; A61K9/145; A61K9/1617; A61K9/1676; A61K47/48961; B82Y5/00; C07D241/08; C07K14/605; C07K14/62; C07K1/30; C07K1/32; Y10S514/866; A61K9/0073; A61K47/22; A61K9/14	EP20100075476	20000629	20200629	EP20070075344 20000629; EP20000945009 20000629; US19990141433P 19990629	WO9318754 (A1); WO9609813 (A1); WO9610396 (A1)								US5547929 (A); US5888477 (A); US6071497 (A)						US 60/141433	Priority5	APIDRA SOLOSTAR, AFREZZA					1			1
Sanofi	US6444226	1999-06-29	Pharmaceutical formulations comprising a peptide complexed with a diketopiperazine	EP2280020 (A1)	2011-02-02	STEINER SOLOMON Sâ€‚[US]; WOODS RODNEY Jâ€‚[US]; SULNER JOSEPH Wâ€‚[US]	MANNKIND CORPâ€‚[US]	A61K9/18; C07K1/36; A61K9/00; A61K9/16; A61K38/09; A61K38/23; A61K38/26; A61K38/28; A61K38/29; A61K38/31; A61K47/22; A61P3/10; C07D241/08; C07K1/00; C07K1/30; C07K14/605; C07K14/62	A61K38/28; A61K9/0019; A61K9/0075; A61K9/145; A61K9/1617; A61K9/1676; A61K47/48961; B82Y5/00; C07D241/08; C07K14/605; C07K14/62; C07K1/30; C07K1/32; Y10S514/866; A61K9/0073; A61K47/22; A61K9/14	EP20100075474	20000629	20200629	EP20070075344 20000629; EP20000945009 20000629; US19990141433P 19990629	WO9318754 (A1); WO9610396 (A1); WO9609813 (A1)								US5547929 (A); US5888477 (A); US6071497 (A)						US 60/141433	Priority5	APIDRA SOLOSTAR, AFREZZA					1			1
Sanofi	US6444226	1999-06-29	Pharmaceutical formulations comprising insulin complexed with a diketopiperazine	EP2280021 (A1)	2011-02-02	STEINER SOLOMON Sâ€‚[US]; WOODS RODNEY Jâ€‚[US]; SULNER JOSEPH Wâ€‚[US]	MANNKIND CORPâ€‚[US]	A61K9/18; C07K1/36; A61K9/00; A61K9/16; A61K38/28; A61K47/22; A61P3/10; C07D241/08; C07K1/00; C07K1/30; C07K14/605; C07K14/62	A61K38/28; A61K9/0019; A61K9/0075; A61K9/145; A61K9/1617; A61K9/1676; A61K47/48961; B82Y5/00; C07D241/08; C07K14/605; C07K14/62; C07K1/30; C07K1/32; Y10S514/866; A61K9/0073; A61K47/22; A61K9/14	EP20100075475	20000629	20200629	EP20070075344 20000629; EP20000945009 20000629; US19990141433P 19990629	WO9318754 (A1); WO9609813 (A1); WO9610396 (A1)								US5547929 (A); US5888477 (A); US6071497 (A)						US 60/141433	Priority5	APIDRA SOLOSTAR, AFREZZA					1			1
Sanofi	US6444226	1999-06-29	PURIFICATION AND STABILIZATION OF PEPTIDE AND PROTEIN PHARMACEUTICAL AGENTS	ES2395096 (T3)	2013-02-08	STEINER SOLOMON S; WOODS RODNEY J; SULNER JOSEPH W	MANNKIND CORPâ€‚[US]	A61K9/18; C07K1/36; A61K9/00; A61K9/16; A61K38/28; A61K47/22; A61P3/10; C07D241/08; C07K1/00; C07K1/30; C07K14/605; C07K14/62; A61K47/00	A61K38/28; A61K9/0019; A61K9/0075; A61K9/145; A61K9/1617; A61K9/1676; A61K47/48961; B82Y5/00; C07D241/08; C07K14/605; C07K14/62; C07K1/30; C07K1/32; Y10S514/866; A61K9/0073; A61K47/22; A61K9/14	ES20000945009T	20000629	20200629	US19990141433P 19990629; WO2000US17984 20000629															US 60/141433	Priority5	APIDRA SOLOSTAR, AFREZZA					1			1
Sanofi	US6444226	1999-06-29	PURIFICATION AND STABILIZATION OF PEPTIDE AND PROTEIN PHARMACEUTICAL AGENTS	ES2526707 (T3)	2015-01-14	STEINER SOLOMON S; WOODS RODNEY J; SULNER JOSEPH W	MANNKIND CORPâ€‚[US]	A61K9/18; A61K38/28; A61K9/00; A61K9/14; A61K9/16; A61K9/72; A61K47/00; A61K47/22; A61P3/10; C07D241/08; C07K1/00; C07K1/30; C07K1/36; C07K14/605; C07K14/62	A61K38/28; A61K9/0019; A61K9/0075; A61K9/145; A61K9/1617; A61K9/1676; A61K47/48961; B82Y5/00; C07D241/08; C07K14/605; C07K14/62; C07K1/30; C07K1/32; Y10S514/866; A61K9/0073; A61K47/22; A61K9/14	ES20070075344T	20000629	20200629	US19990141433P 19990629															US 60/141433	Priority5	APIDRA SOLOSTAR, AFREZZA					1			1
Sanofi	US6444226	1999-06-29	PURIFICATION AND STABILIZATION OF PEPTIDE AND PROTEIN PHARMACEUTICAL AGENTS	JP4713798 (B2); JP2003503420 (A)	2003-01-28			A61K9/18; A61K9/00; A61K9/16; A61K38/28; A61K47/22; A61P3/10; C07D241/08; C07K1/00; C07K1/30; C07K14/605; C07K14/62; C07K14/62; A61K9/18; A61K38/28; A61K47/22; A61P3/10; C07K1/00	A61K38/28; A61K9/0019; A61K9/0075; A61K9/145; A61K9/1617; A61K9/1676; A61K47/48961; B82Y5/00; C07D241/08; C07K14/605; C07K14/62; C07K1/30; C07K1/32; Y10S514/866; A61K9/0073; A61K47/22; A61K9/14	JP20010507061	20000629	20200629	US19990141433P 19990629; WO2000US17984 20000629	WO9636314 (A2); WO9318754 (A1)														US 60/141433	Priority5	APIDRA SOLOSTAR, AFREZZA					1			1
Sanofi	US6444226	1999-06-29	PURIFICATION AND STABILIZATION OF PEPTIDE AND PROTEIN PHARMACEUTICAL AGENTS	PT1196430 (E)	2012-04-18	STEINER SOLOMON Sâ€‚[US]; WOODS RODNEY Jâ€‚[US]; SULNER JOSEPH Wâ€‚[US]	MANNKIND CORPâ€‚[US]	A61K9/18; C07K1/36; A61K9/00; A61K9/16; A61K38/28; A61K47/22; A61P3/10; C07D241/08; C07K1/00; C07K1/30; C07K14/605; C07K14/62; A61K47/00	A61K38/28; A61K9/0019; A61K9/0075; A61K9/145; A61K9/1617; A61K9/1676; A61K47/48961; B82Y5/00; C07D241/08; C07K14/605; C07K14/62; C07K1/30; C07K1/32; Y10S514/866; A61K9/0073; A61K47/22; A61K9/14	PT20000945009T	20000629	20200629	US19990141433P 19990629															US 60/141433	Priority5	APIDRA SOLOSTAR, AFREZZA					1			1
Sanofi	US6444226	1999-06-29	PURIFICATION AND STABILIZATION OF PEPTIDE AND PROTEINS IN PHARMACEUTICAL AGENTS	PT1808438 (E)	2015-01-14		MANNKIND CORPâ€‚[US]	A61K9/18; A61K38/28; A61K9/00; A61K9/14; A61K9/16; A61K9/72; A61K47/00; A61K47/22; A61P3/10; C07D241/08; C07K1/00; C07K1/30; C07K1/36; C07K14/605; C07K14/62	A61K38/28; A61K9/0019; A61K9/0075; A61K9/145; A61K9/1617; A61K9/1676; A61K47/48961; B82Y5/00; C07D241/08; C07K14/605; C07K14/62; C07K1/30; C07K1/32; Y10S514/866; A61K9/0073; A61K47/22; A61K9/14	PT20070075344T	20000629	20200629	US19990141433P 19990629															US 60/141433	Priority5	APIDRA SOLOSTAR, AFREZZA					1			1
Sanofi	US6444226	1999-06-29	PURIFICATION AND STABILIZATION OF PEPTIDE AND PROTEIN PHARMACEUTICAL AGENTS	WO0100654 (A2); WO0100654 (A9); WO0100654 (A3)	2001-01-04	STEINER SOLOMON S; WOODS RODNEY J; SULNER JOSEPH W	PHARMACEUTICAL DISCOVERY CORPâ€‚[US]	A61K9/18; A61K9/00; A61K9/16; A61K38/28; A61K47/22; A61P3/10; C07D241/08; C07K1/00; C07K1/30; C07K14/605; C07K14/62; C07K1/00	A61K38/28; A61K9/0019; A61K9/0075; A61K9/145; A61K9/1617; A61K9/1676; A61K47/48961; B82Y5/00; C07D241/08; C07K14/605; C07K14/62; C07K1/30; C07K1/32; Y10S514/866; A61K9/0073; A61K47/22; A61K9/14	WO2000US17984	20000629	20200629	US19990141433P 19990629											US5503852 (A); WO9636314 (A2); EP0220958 (A2); WO9952506 (A1)	XP000232469; XP002154327			US 60/141433	Priority5	APIDRA SOLOSTAR, AFREZZA					1			1
Sanofi	US6444226	1999-06-29	Purification and stabilization of peptide and protein pharmaceutical agents	US6652885 (B2); US2003013641 (A1)	2003-01-16	STEINER SOLOMON Sâ€‚[US]; WOODS RODNEY Jâ€‚[US]; SULNER JOSEPH Wâ€‚[US]	PHARMACEUTICAL DISCOVERY CORPâ€‚[US]	A61K9/18; A61K9/00; A61K9/16; A61K38/28; A61K47/22; A61P3/10; C07D241/08; C07K1/00; C07K1/30; C07K14/605; C07K14/62; A61K38/28; C07K1/00	A61K38/28; A61K9/0019; A61K9/0075; A61K9/145; A61K9/1617; A61K9/1676; A61K47/48961; B82Y5/00; C07D241/08; C07K14/605; C07K14/62; C07K1/30; C07K1/32; Y10S514/866; A61K9/0073; A61K47/22; A61K9/14	US20020224761	20020820	20220820	US20020224761 20020820; US20000606468 20000629; US19990141433P 19990629	US5352461 (A); US5503852 (A); US6071497 (A); US6428771 (B1); US6444226 (B1); WO9636314 (A2)								US5547929 (A); US5888477 (A); US5976569 (A); EP0220958 (A2); WO9952506 (A1)						US 60/141433	Priority5	APIDRA SOLOSTAR, AFREZZA					1			1
Sanofi	US6444226	1999-06-29	Purification and stabilization of peptide and protein pharmaceutical agents	US7648960 (B2); US2004077528 (A1)	2004-04-22	STEINER SOLOMON Sâ€‚[US]; WOODS RODNEY Jâ€‚[US]; SULNER JOSEPH Wâ€‚[US]	MANNKIND CORPâ€‚[US]	A61K9/18; A61K9/00; A61K9/16; A61K38/28; A61K47/22; A61P3/10; C07D241/08; C07K1/00; C07K1/30; C07K14/605; C07K14/62; A61K38/23; A61K38/28; C07K14/585; C07K14/61; C07K14/635	A61K38/28; A61K9/0019; A61K9/0075; A61K9/145; A61K9/1617; A61K9/1676; A61K47/48961; B82Y5/00; C07D241/08; C07K14/605; C07K14/62; C07K1/30; C07K1/32; Y10S514/866; A61K9/0073; A61K47/22; A61K9/14	US20030719734	20031121	20231121	US20030719734 20031121; US20020224761 20020820; US20000606468 20000629; US19990141433P 19990629									US3906950 (A); US3921637 (A); US4153689 (A); US4196196 (A); US4211769 (A); US4272398 (A); US4294829 (A); US4659696 (A); US4861627 (A); US4866051 (A); US4946828 (A); US5006343 (A); US5042975 (A); US5145684 (A); US5188837 (A); US5204108 (A); US5260306 (A); US5352461 (A); US5354562 (A); US5364838 (A); US5458135 (A); US5482927 (A); US5484606 (A); US5492112 (A); US5503852 (A); US5514646 (A); US5547929…						US 60/141433	Priority5	APIDRA SOLOSTAR, AFREZZA					1			1
Sanofi	US6444226	1999-06-29	Purification and stabilization of peptide and protein pharmaceutical agents	AU2005202230 (A1); AU2005202230 (B2)	2005-06-16	WOODS RODNEY J; STEINER SOLOMON S; SULNER JOSEPH W	MANNKIND CORP	A61K9/18; A61K9/00; A61K9/16; A61K38/28; A61K47/22; A61P3/10; C07D241/08; C07K1/00; C07K1/30; C07K14/605; C07K14/62; C07K1/00	A61K38/28; A61K9/0019; A61K9/0075; A61K9/145; A61K9/1617; A61K9/1676; A61K47/48961; B82Y5/00; C07D241/08; C07K14/605; C07K14/62; C07K1/30; C07K1/32; Y10S514/866; A61K9/0073; A61K47/22; A61K9/14	AU20050202230	20050523	20250523	US19990141433P 19990629; WO2000US17984 20000629	WO9636314 (A2); US5503852 (A); US5352461 (A)														US 60/141433	Priority5	APIDRA SOLOSTAR, AFREZZA					1			1
Sanofi	US6444226	1999-06-29	Potentiation of glucose elimination	US2007020191 (A1)	2007-01-25	BOSS ANDERS Hâ€‚[US]; STEINER SOLOMON Sâ€‚[US]; WOODS RODNEY Jâ€‚[US]; SULNER JOSEPH Wâ€‚[US]	MANNKIND CORPâ€‚[US]	A61K38/28; A61L9/04	A61K38/28; A61K9/0073	US20060329686	20060110	20260110	US20060329686 20060110; US20030719734 20031121; US20020224761 20020820; US20000606468 20000629; US20050667393P 20050331; US20050643070P 20050110; US19990141433P 19990629	US7943572 (B2); US7943178 (B2); US2011183901 (A1)														US 60/141433	Priority5	APIDRA SOLOSTAR, AFREZZA					1			1
Sanofi	US6444226	1999-06-29	SUPERIOR CONTROL OF BLOOD GLUCOSE IN DIABETES TREATMENT	AT411040 (T)	2008-10-15	CHEATHAM WAYMANâ€‚[US]; BOSS ANDERSâ€‚[US]	MANNKIND CORPâ€‚[US]	A61K38/28	A61K38/28; A61K9/0073	AT20060740427T	20060331	20260331	US20050667393P 20050331; US20060329686 20060110															US 60/141433	Priority5	APIDRA SOLOSTAR, AFREZZA					1			1
Sanofi	US6444226	1999-06-29	SUPERIOR CONTROL OF BLOOD GLUCOSE IN DIABETES TREATMENT	AT471154 (T)	2010-07-15	CHEATHAM WAYMAN WENDELLâ€‚[US]; BOSS ANDERSâ€‚[US]	MANNKIND CORPâ€‚[US]	A61K38/28; A61P5/50	A61K38/28; A61K9/0073	AT20080075731T	20060331	20260331	US20050667393P 20050331; US20060329686 20060110															US 60/141433	Priority5	APIDRA SOLOSTAR, AFREZZA					1			1
Sanofi	US6444226	1999-06-29	Control of blood glucose in diabetes treatment using pulmonarily administered insulin in combination with basal insulin	AU2006230576 (A1); AU2006230576 (B2)	2006-10-05	BOSS ANDERS; CHEATHAM WAYMAN WENDELL	MANNKIND CORP	A61K38/28	A61K38/28; A61K9/0073	AU20060230576	20060331	20260331	WO2006US12366 20060331; US20050667393P 20050331; US20060329686 20060110															US 60/141433	Priority5	APIDRA SOLOSTAR, AFREZZA					1			1
Sanofi	US6444226	1999-06-29	SUPERIOR CONTROL OF BLOOD GLUCOSE IN DIABETES TREATMENT	BRPI0608271 (A2)	2009-12-08	CHEATHAM WAYMAN WENDELL; BOSS ANDERS	MANNKIND CORPâ€‚[US]	A61K38/28	A61K38/28; A61K9/0073	BR2006PI08271	20060331	20260331	WO2006US12366 20060331; US20050667393P 20050331; US20060329686 20060110															US 60/141433	Priority5	APIDRA SOLOSTAR, AFREZZA					1			1
Sanofi	US6444226	1999-06-29	CONTROL OF BLOOD GLUCOSE IN DIABETES TREATMENT USING PULMONARILY ADMINISTERED INSULIN IN COMBINATION WITH BASAL INSULIN	CA2601860 (A1)	2006-10-05	CHEATHAM WAYMAN WENDELLâ€‚[US]; BOSS ANDERSâ€‚[US]	MANNKIND CORPâ€‚[US]	A61K38/28	A61K38/28; A61K9/0073	CA20062601860	20060331	20260331	US20050667393P 20050331; US20060329686 20060110; WO2006US12366 20060331															US 60/141433	Priority5	APIDRA SOLOSTAR, AFREZZA					1			1
Sanofi	US6444226	1999-06-29	Control of blood glucose in diabetes treatment using pulmonarily administered insulin in combination with basal insulin	CN101151047 (A)	2008-03-26	WENDELL CHEATHAM WAYMANâ€‚[US]; ANDERS BOSSâ€‚[US]	MANNKIND CORPâ€‚[US]	A61K38/28	A61K38/28; A61K9/0073	CN2006810437	20060331	20260331	US20050667393P 20050331; US20060329686 20060110; WO2006US12366 20060331															US 60/141433	Priority5	APIDRA SOLOSTAR, AFREZZA					1			1
Sanofi	US6444226	1999-06-29	SUPERIOR CONTROL OF BLOOD GLUCOSE IN DIABETES TREATMENT	DK1909826 (T3)	2009-02-16	CHEATHAM WAYMAN WENDELLâ€‚[US]; BOSS ANDERSâ€‚[US]	MANNKIND CORPâ€‚[US]	A61K38/28	A61K38/28; A61K9/0073	DK20060740427T	20060331	20260331	US20050667393P 20050331; US20060329686 20060110; WO2006US12366 20060331															US 60/141433	Priority5	APIDRA SOLOSTAR, AFREZZA					1			1
Sanofi	US6444226	1999-06-29	SUPERIOR CONTROL OF BLOOD GLUCOSE IN DIABETES TREATMENT	DK2027870 (T3)	2010-10-11	CHEATHAM WAYMAN WENDELLâ€‚[US]; BOSS ANDERSâ€‚[US]	MANNKIND CORPâ€‚[US]	A61K38/28; A61P5/50	A61K38/28; A61K9/0073	DK20080075731T	20060331	20260331	US20050667393P 20050331; US20060329686 20060110; EP20060740427 20060331															US 60/141433	Priority5	APIDRA SOLOSTAR, AFREZZA					1			1
Sanofi	US6444226	1999-06-29	CONTROL OF BLOOD GLUCOSE IN DIABETES TREATMENT USING PULMONARILY ADMINISTERED INSULIN IN COMBINATION WITH BASAL INSULIN	EP1909826 (B1); EP1909826 (A2)	2008-04-16	CHEATHAM WAYMAN WENDELLâ€‚[US]; BOSS ANDERSâ€‚[US]	MANNKIND CORPâ€‚[US]	A61K38/28	A61K38/28; A61K9/0073	EP20060740427	20060331	20260331	US20060329686 20060110; WO2006US12366 20060331; US20050667393P 20050331											US2004062722 (A1); US6444226 (B1)				US 60/141433	Priority5	APIDRA SOLOSTAR, AFREZZA					1			1
Sanofi	US6444226	1999-06-29	Control of blood glucose in diabetes treatment using pulmonarily administered insulin in combination with basal insulin	EP2027870 (A1); EP2027870 (B1)	2009-02-25	CHEATHAM WAYMAN WENDELLâ€‚[US]; BOSS ANDERSâ€‚[US]	MANNKIND CORPâ€‚[US]	A61K38/28; A61P5/50	A61K38/28; A61K9/0073	EP20080075731	20060331	20260331	US20060329686 20060110; EP20060740427 20060331; US20050667393P 20050331	US2004062722 (A1); US6444226 (B1)								US5352461 (A); US5503852 (A); US6071497 (A); US6331318 (B1); US2006040953 (A1); US6428771 (B1); US6444226 (B1); US6652885 (B2); US2004182387 (A1); US6923175 (B2)						US 60/141433	Priority5	APIDRA SOLOSTAR, AFREZZA					1			1
Sanofi	US6444226	1999-06-29	Control of blood glucose in diabetes treatment using pulmonarily administered insulin in combination with basal insulin	EP2266597 (A1)	2010-12-29	CHEATHAM WAYMAN WENDELLâ€‚[US]; BOSS ANDERSâ€‚[US]	MANNKIND CORPâ€‚[US]	A61K38/28	A61K38/28; A61K9/0073	EP20100005945	20060331	20260331	EP20080075731 20060331; EP20060740427 20060331; US20050667393P 20050331; US20060329686 20060110	WO2005067964 (A1); US6444226 (B1); US6335316 (B1); US2004062722 (A1)								US5352461 (A); US5503852 (A); US6071497 (A); US6331318 (B1); US6428771 (B1); US6444226 (B1); US6652885 (B2); US5923175 (A)						US 60/141433	Priority5	APIDRA SOLOSTAR, AFREZZA					1			1
Sanofi	US6444226	1999-06-29	Control of blood glucose in diabetes treatment using pulmonarily administered insulin in combination with basal insulin	EP2364717 (A1)	2011-09-14	CHEATHAM WAYMAN WENDELLâ€‚[US]; BOSS ANDERSâ€‚[US]	MANNKIND CORPâ€‚[US]	A61K38/28	A61K38/28; A61K9/0073	EP20100075436	20060331	20260331	EP20060740427 20060331; US20050667393P 20050331; EP20080075731 20060331; EP20100005945 20060331; US20060329686 20060110	WO2005067964 (A1); US6444226 (B1); US6335316 (B1); US2004062722 (A1)								US5352461 (A); US5503852 (A); US6071497 (A); US6331318 (B1); US6428771 (B1); US6444226 (B1); US6652885 (B2); US6923175 (B2)						US 60/141433	Priority5	APIDRA SOLOSTAR, AFREZZA					1			1
Sanofi	US6444226	1999-06-29	SUPERIOR CONTROL OF BLOOD GLUCOSE IN DIABETES TREATMENT	ES2334258 (T3)	2010-03-08	CHEATHAM WAYMAN WENDELLâ€‚[US]; BOSS ANDERSâ€‚[US]	MANNKIND CORP	A61K38/28	A61K38/28; A61K9/0073	ES20060740427T	20060331	20260331	US20060329686 20060110; US20050667393P 20050331															US 60/141433	Priority5	APIDRA SOLOSTAR, AFREZZA					1			1
Sanofi	US6444226	1999-06-29	SUPERIOR CONTROL OF BLOOD GLUCOSE IN DIABETES TREATMENT	ES2362220 (T3)	2011-06-29	CHEATHAM WAYMAN WENDELL; BOSS ANDERS	MANNKIND CORPâ€‚[US]	A61K38/28; A61P5/50	A61K38/28; A61K9/0073	ES20080075731T	20060331	20260331	US20060329686 20060110; US20050667393P 20050331; EP20060740427 20060331															US 60/141433	Priority5	APIDRA SOLOSTAR, AFREZZA					1			1
Sanofi	US6444226	1999-06-29	SUPERIOR CONTROL OF BLOOD GLUCOSE IN DIABETES TREATMENT	JP2008534622 (A)	2008-08-28			A61K38/28; A61K9/14; A61K9/72; A61K47/22; A61P3/10	A61K38/28; A61K9/0073	JP20080504512	20060331	20260331	US20050667393P 20050331; US20060329686 20060110; WO2006US12366 20060331			JP2003503420 (A)												US 60/141433	Priority5	APIDRA SOLOSTAR, AFREZZA					1			1
Sanofi	US6444226	1999-06-29	SUPERIOR CONTROL OF BLOOD GLUCOSE IN DIABETES TREATMENT	KR101244028 (B1); KR20070116946 (A)	2007-12-11	CHEATHAM WAYMAN WENDELLâ€‚[US]; BOSS ANDERSâ€‚[NL]	MANNKIND CORPâ€‚[US]	A61K38/28; A61P3/00	A61K38/28; A61K9/0073	KR20077025098	20060331	20260331	US20060329686 20060110; US20050667393P 20050331; WO2006US12366 20060331	US2004062722 (A1)														US 60/141433	Priority5	APIDRA SOLOSTAR, AFREZZA					1			1
Sanofi	US6444226	1999-06-29	SUPERIOR CONTROL OF BLOOD GLUCOSE IN DIABETES TREATMENT	US7943572 (B2); US2006239934 (A1)	2006-10-26	CHEATHAM WAYMAN Wâ€‚[US]; BOSS ANDERS Hâ€‚[US]	MANNKIND CORPâ€‚[US]	A61K38/28; A61K9/14; A61K31/495; A61L9/04	A61K38/28; A61K9/0073	US20060278381	20060331	20260331	US20060278381 20060331; US20060329686 20060110; US20050667393P 20050331	US6652885 (B2); US2005153874 (A1); US2006153778 (A1); US2007020191 (A1); WO0100654 (A2)								US5352461 (A); US5503852 (A); US5506203 (A); US5547929 (A); US5888477 (A); US5976569 (A); US6071497 (A); US6331318 (B1); US6395774 (B1); US6428771 (B1); US6444226 (B1); US6923175 (B2); US2004062722 (A1); US2004182387 (A1); US2006040953 (A1); EP0220958 (A2); WO9636314 (A2); WO9952506 (A1)						US 60/141433	Priority5	APIDRA SOLOSTAR, AFREZZA					1			1
Sanofi	US6444226	1999-06-29	SUPERIOR CONTROL OF BLOOD GLUCOSE IN DIABETES TREATMENT	WO2006105501 (A3); WO2006105501 (A2)	2006-10-05	CHEATHAM WAYMAN WENDELLâ€‚[US]; BOSS ANDERSâ€‚[US]	MANNKIND CORP; CHEATHAM WAYMAN WENDELLâ€‚[US]; BOSS ANDERSâ€‚[US]		A61K38/28; A61K9/0073	WO2006US12366	20060331	20260331	US20050667393P 20050331; US20060329686 20060110											US2004062722 (A1); US6444226 (B1)				US 60/141433	Priority5	APIDRA SOLOSTAR, AFREZZA					1			1
Sanofi	US6444226	1999-06-29	USE OF PULMONARILY ADMINISTERED INSULIN IN COMBINATION WITH BASAL INSULIN FOR THE PREPARATION OF A PHARMACEUTICAL COMPOSITION FOR THE TREATMENT OF INSULIN RELATED DISEASES	IL186182 (A)	2012-05-31	CHEATHAM WAYMAN WENDELL; BOSS ANDERS	CHEATHAM WAYMAN WENDELL; MANNKIND CORPâ€‚[US]; BOSS ANDERS		A61K38/28; A61K9/0073	IL20070186182	20070923	20270923	US20050667393P 20050331; US20060329686 20060110; WO2006US12366 20060331															US 60/141433	Priority5	APIDRA SOLOSTAR, AFREZZA					1			1
Sanofi	US6444226	1999-06-29	CONTROL OF BLOOD GLUCOSE IN DIABETES TREATMENT USING PULMONARILY ADMINISTERED INSULIN IN COMBINATION WITH BASAL INSULIN.	MX2007012102 (A)	2007-12-05	CHEATHAM WAYMAN WENDELLâ€‚[US]; BOSS ANDERS	MANNKIND CORPâ€‚[US]	A61K38/28	A61K38/28; A61K9/0073	MX20070012102	20070928	20270928	US20050667393P 20050331; US20060329686 20060110; WO2006US12366 20060331															US 60/141433	Priority5	APIDRA SOLOSTAR, AFREZZA					1			1
Sanofi	US6444226	1999-06-29	Purification and stabilization of peptide and protein pharmaceutical agents	AU2008229952 (A1); AU2008229952 (B2)	2008-11-06	SULNER JOSEPH W; STEINER SOLOMON S; WOODS RODNEY J	MANNKIND CORP	A61K9/18; A61K9/00; A61K9/16; A61K38/28; A61K47/22; A61P3/10; C07D241/08; C07K1/00; C07K1/30; C07K14/605; C07K14/62	A61K38/28; A61K9/0019; A61K9/0075; A61K9/145; A61K9/1617; A61K9/1676; A61K47/48961; B82Y5/00; C07D241/08; C07K14/605; C07K14/62; C07K1/30; C07K1/32; Y10S514/866; A61K9/0073; A61K47/22; A61K9/14	AU20080229952	20081016	20281016	AU20050202230 20050523; AU20080229952 20081016; WO2000US17984 20000629; US19990141433P 19990629	WO9636314 (A2); US5503852 (A); US5352461 (A)														US 60/141433	Priority5	APIDRA SOLOSTAR, AFREZZA					1			1
Sanofi	US6444226	1999-06-29	CONTROL OF BLOOD GLUCOSE IN DIABETES TREATMENT USING PULMONARILY ADMINISTERED INSULIN IN COMBINATION WITH BASAL INSULIN	HK1128876 (A1)	2011-03-04	CHEATHAM WAYMAN WENDELL; BOSS ANDERS	MANNKIND CORPâ€‚[US]	A61K; A61P	A61K38/28; A61K9/0073	HK20090107619	20090818	20290818	US20050667393P 20050331; US20060329686 20060110															US 60/141433	Priority5	APIDRA SOLOSTAR, AFREZZA					1			1
Sanofi	US6444226	1999-06-29	Methods and Compositions for Delivering Peptides	US7943178 (B2); US2010086609 (A1)	2010-04-08	STEINER SOLOMON Sâ€‚[US]; WOODS RODNEY Jâ€‚[US]; SULNER JOSEPH Wâ€‚[US]	MANNKIND CORPâ€‚[US]	A61K9/18; A61K38/28; A61K9/00; A61K9/14; A61K9/16; A61K31/495; A61K31/496; A61K38/26; A61K47/22; A61P3/10; C07D241/08; C07K1/00; C07K1/30; C07K14/605; C07K14/62	A61K38/28; A61K9/0019; A61K9/0075; A61K9/145; A61K9/1617; A61K9/1676; A61K47/48961; B82Y5/00; C07D241/08; C07K14/605; C07K14/62; C07K1/30; C07K1/32; Y10S514/866; A61K9/0073; A61K47/22; A61K9/14	US20090635380	20091210	20291210	US20090635380 20091210; US20030719734 20031121; US20020224761 20020820; US20000606468 20000629; US19990141433P 19990629	US5506203 (A); US6444226 (B1); US6652885 (B2); US7648960 (B2); US2007020191 (A1)								US3906950 (A); US3921637 (A); US4153689 (A); US4196196 (A); US4211769 (A); US4272398 (A); US4294829 (A); US4659696 (A); US4861627 (A); US4866051 (A); US4946828 (A); US5006343 (A); US5042975 (A); US5145684 (A); US5188837 (A); US5204108 (A); US5260306 (A); US5352461 (A); US5354562 (A); US5364838 (A); US5458135 (A); US5482927 (A); US5484606 (A); US5492112 (A); US5503852 (A); US5514646 (A); US5547929…						US 60/141433	Priority5	APIDRA SOLOSTAR, AFREZZA					1			1
Sanofi	US6444226	1999-06-29	PURIFICATION AND STABILIZATION OF PEPTIDE AND PROTEIN PHARMACEUTICAL AGENT	JP2011026330 (A)	2011-02-10	STEINER SOLOMON S; WOODS RODNEY J; SULNER JOSEPH W	MANNKIND CORP	A61K9/18; A61K38/00; A61K9/00; A61K9/10; A61K9/14; A61K9/16; A61K9/72; A61K38/22; A61K38/23; A61K38/26; A61K38/28; A61K45/00; A61K47/22; A61P3/10; C07D241/08; C07K1/00; C07K1/14; C07K1/30; C07K14/605; C07K14/62	A61K38/28; A61K9/0019; A61K9/0075; A61K9/145; A61K9/1617; A61K9/1676; A61K47/48961; B82Y5/00; C07D241/08; C07K14/605; C07K14/62; C07K1/30; C07K1/32; Y10S514/866; A61K9/0073; A61K47/22; A61K9/14	JP20100209301	20100917	20300917	US19990141433P 19990629			US5503852 (A); WO9746206 (A2); JPH09208485 (A); WO9639128 (A1)												US 60/141433	Priority5	APIDRA SOLOSTAR, AFREZZA					1			1
Sanofi	US6444226	1999-06-29	Methods and Compositions for Delivering Peptides	US2011105391 (A1); US8389470 (B2)	2011-05-05	STEINER SOLOMON Sâ€‚[US]; WOODS RODNEY Jâ€‚[US]; SULNER JOSEPH Wâ€‚[US]	MANNKIND CORPâ€‚[US]	A61K9/18; A61K38/28; A61K9/00; A61K9/16; A61K47/22; A61P3/10; C07D241/08; C07K1/00; C07K1/30; C07K14/605; C07K14/62	A61K38/28; A61K9/0019; A61K9/0075; A61K9/145; A61K9/1617; A61K9/1676; A61K47/48961; B82Y5/00; C07D241/08; C07K14/605; C07K14/62; C07K1/30; C07K1/32; Y10S514/866; A61K9/0073; A61K47/22; A61K9/14	US20110985197	20110105	20310105	US20110985197 20110105; US20090635380 20091210; US20030719734 20031121; US20020224761 20020820; US20000606468 20000629; US19990141433P 19990629	US2007020191 (A1); US6444226 (B1); US7648960 (B2); US7943178 (B2); US6444226 (B1); US7648960 (B2); US7943178 (B2); US2007020191 (A1)								US3906950 (A); US3921637 (A); US4153689 (A); US4196196 (A); US4211769 (A); US4272398 (A); US4294829 (A); US4659696 (A); US4861627 (A); US4866051 (A); US4946828 (A); US5006343 (A); US5042975 (A); US5145684 (A); US5188837 (A); US5204108 (A); US5260306 (A); US5352461 (A); US5354562 (A); US5364838 (A); US5458135 (A); US5482927 (A); US5484606 (A); US5492112 (A); US5503852 (A); US5514646 (A); US5547929…						US 60/141433	Priority5	APIDRA SOLOSTAR, AFREZZA					1			1
Sanofi	US6444226	1999-06-29	Superior control of blood glucose in diabetes treatment	AU2011200675 (B9); AU2011200675 (A1); AU2011200675 (B2)	2011-03-10	BOSS ANDERS; CHEALTHAM WAYMAN WENDELL	MANNKIND CORP	A61K38/28	A61K38/28; A61K9/0073	AU20110200675	20110218	20310218	AU20060230576 20060331; AU20110200675 20110218; US20050667393P 20050331; US20060329686 20060110; WO2006US12366 20060331	US2004062722 (A1); US2004062722 (A1)														US 60/141433	Priority5	APIDRA SOLOSTAR, AFREZZA					1			1
Sanofi	US6444226	1999-06-29	Superior Control of Blood Glucose in Diabetes Treatment	US2011183901 (A1)	2011-07-28	CHEATHAM WAYMAN WENDELLâ€‚[US]; BOSS ANDERS HASAGERâ€‚[US]	MANNKIND CORPâ€‚[US]	A61K38/28; A61P3/08; A61P3/10	A61K38/28; A61K9/0073	US201113077361	20110331	20310331	US201113077361 20110331; US20060278381 20060331; US20060329686 20060110; US20050667393P 20050331	US6444226 (B1); US6652885 (B2); US7648960 (B2); US2004077528 (A1); US7943178 (B2); US8389470 (B2); US2013143801 (A1); US2007027063 (A1); US2005153874 (A1); US8227409 (B2); US8394414 (B2); US7820676 (B2); US8039431 (B2); US8424518 (B2); US8119593 (B2); US8258095 (B2); US8485180 (B2); US8551528 (B2); US8278308 (B2); US8512932 (B2)														US 60/141433	Priority5	APIDRA SOLOSTAR, AFREZZA					1			1
Sanofi	US6444226	1999-06-29	Purification and stabilization of peptide and protein pharmaceutical agents	AU2012201760 (A1)	2012-04-12	SULNER JOSEPH W; STEINER SOLOMON S; WOODS RODNEY J	MANNKIND CORP	C07D241/08; A61K9/00; A61K9/16; A61K9/18; A61K38/28; A61K47/22; A61P3/10; C07K1/00; C07K1/30; C07K14/605; C07K14/62		AU20120201760	20120326	20320326	AU20120201760 20120326; AU20080229952 20081016															US 60/141433	Priority5	APIDRA SOLOSTAR, AFREZZA					1			1
Sanofi	US6444226	1999-06-29	Superior control of blood glucose in diabetes treatment	AU2012203626 (A1)	2012-07-12	BOSS ANDERS; CHEATHAM WAYMAN WENDELL	MANNKIND CORP	A61K38/28		AU20120203626	20120621	20320621	AU20120203626 20120621; AU20110200675 20110218															US 60/141433	Priority5	APIDRA SOLOSTAR, AFREZZA					1			1
Sanofi	US6444226	1999-06-29	PURIFICATION AND STABILIZATION OF PEPTIDE AND PROTEIN PHARMACEUTICAL AGENTS	JP2013049684 (A)	2013-03-14		MANNKIND CORP	A61K9/18; A61K45/00; A61K9/00; A61K9/14; A61K9/16; A61K38/00; A61K38/04; A61K38/23; A61K38/28; A61K38/35; A61K47/22; A61P3/10; C07D241/08; C07K1/00; C07K1/30; C07K14/605; C07K14/62	A61K38/28; A61K9/0019; A61K9/0075; A61K9/145; A61K9/1617; A61K9/1676; A61K47/48961; B82Y5/00; C07D241/08; C07K14/605; C07K14/62; C07K1/30; C07K1/32; Y10S514/866; A61K9/0073; A61K47/22; A61K9/14	JP20120230348	20121017	20321017	US19990141433P 19990629	JP2011026330 (A); JPH09208485 (A); JP4713798B (B2)		US5503852 (A); WO9746206 (A2)												US 60/141433	Priority5	APIDRA SOLOSTAR, AFREZZA					1			1
Sanofi	US6444226	1999-06-29	SUPERIOR CONTROL OF BLOOD GLUCOSE IN DIABETES TREATMENT	JP2013047256 (A)	2013-03-07		MANNKIND CORP	A61K38/28; A61K47/22; A61K47/48; A61P3/10	A61K38/28; A61K9/0073	JP20120238430	20121029	20321029	US20050667393P 20050331; US20060329686 20060110			JP2003503420 (A)												US 60/141433	Priority5	APIDRA SOLOSTAR, AFREZZA					1			1
Sanofi	US6444226	1999-06-29	METHODS AND COMPOSITIONS FOR DELIVERING PEPTIDES	US2013143801 (A1); US8889099 (B2)	2013-06-06	STEINER SOLOMON Sâ€‚[US]; WOODS RODNEY Jâ€‚[US]; SULNER JOSEPH Wâ€‚[US]	STEINER SOLOMON Sâ€‚[US]; WOODS RODNEY Jâ€‚[US]; SULNER JOSEPH Wâ€‚[US]	A61K9/00; A61K9/18; A61K9/16; A61K38/28; A61K47/22; A61P3/10; C07D241/08; C07K1/00; C07K1/30; C07K14/605; C07K14/62	A61K38/28; A61K9/0019; A61K9/0075; A61K9/145; A61K9/1617; A61K9/1676; A61K47/48961; B82Y5/00; C07D241/08; C07K14/605; C07K14/62; C07K1/30; C07K1/32; Y10S514/866; A61K9/0073; A61K47/22; A61K9/14	US201313754698	20130130	20330130	US201313754698 20130130; US20110985197 20110105; US20090635380 20091210; US20030719734 20031121; US20020224761 20020820; US20000606468 20000629; US19990141433P 19990629	US8394414 (B2); US5518998 (A); US5503852 (A); US2007020191 (A1); US6071497 (A); US6428771 (B1); US6444226 (B1); US6652885 (B2); US7648960 (B2); US7943572 (B2); US8119593 (B2); US8389470 (B2); US5503852 (A); US5518998 (A); US6071497 (A); US6428771 (B1); US6444226 (B1); US6652885 (B2); US7648960 (B2); US7943572 (B2); US8119593 (B2); US8389470 (B2); US8394414 (B2); US2007020191 (A1)								US3906950 (A); US3921637 (A); US4272398 (A); US4356167 (A); US4483922 (A); US4581020 (A); US4849227 (A); US4861627 (A); US4866051 (A); US5118666 (A); US5120712 (A); US5145684 (A); US5188837 (A); US5260306 (A); US5320094 (A); US5352461 (A); US5424286 (A); US5458135 (A); US5492112 (A); US5506203 (A); US5547929 (A); US5574008 (A); US5577497 (A); US5631224 (A); US5653961 (A); US5658878 (A); US5672581…						US 60/141433	Priority5	APIDRA SOLOSTAR, AFREZZA					1			1
Sanofi	US6444226	1999-06-29	PURIFICATION AND STABILIZATION OF PEPTIDE AND PROTEIN PHARMACEUTICAL AGENTS	JP2014221794 (A)	2014-11-27			A61K9/18; A61K38/00; A61K9/00; A61K9/14; A61K9/16; A61K38/26; A61K38/28; A61K47/22; A61K47/48; A61P3/10; C07D241/08; C07K1/00; C07K1/30; C07K14/605; C07K14/62	A61K38/28; A61K9/0019; A61K9/0075; A61K9/145; A61K9/1617; A61K9/1676; A61K47/48961; B82Y5/00; C07D241/08; C07K14/605; C07K14/62; C07K1/30; C07K1/32; Y10S514/866; A61K9/0073; A61K47/22; A61K9/14	JP20140139069	20140704	20340704	US19990141433P 19990629															US 60/141433	Priority5	APIDRA SOLOSTAR, AFREZZA					1			1
Sanofi	US6444226	1999-06-29	METHODS AND COMPOSITIONS FOR DELIVERING PEPTIDES	US2015031609 (A1)	2015-01-29	STEINER SOLOMON Sâ€‚[US]; WOODS RODNEY Jâ€‚[US]; SULNER JOSEPH Wâ€‚[US]	MANNKIND CORPâ€‚[US]	A61K9/18; A61K47/22; A61K9/00; A61K9/14; A61K9/16; A61K38/28; A61P3/10; C07D241/08; C07K1/00; C07K1/30; C07K14/605; C07K14/62	A61K38/28; A61K9/0019; A61K9/0075; A61K9/145; A61K9/1617; A61K9/1676; A61K47/48961; B82Y5/00; C07D241/08; C07K14/605; C07K14/62; C07K1/30; C07K1/32; Y10S514/866; A61K9/0073; A61K47/22; A61K9/14	US201414513111	20141013	20341013	US201414513111 20141013; US201313754698 20130130; US20110985197 20110105; US20090635380 20091210; US20030719734 20031121; US20020224761 20020820; US20000606468 20000629; US19990141433P 19990629															US 60/141433	Priority5	APIDRA SOLOSTAR, AFREZZA					1			1
Sanofi	US6906030	1994-09-30	Proteinoid microspheres and methods for preparation and use thereof	US5443841 (A)	1995-08-22	MILSTEIN SAM Jâ€‚[US]; KANTOR MARTIN Lâ€‚[US]	EMISPHERE TECH INCâ€‚[US]	A61K8/04; A61K8/64; A61K9/16; A61Q13/00; C07C229/42; C07C233/55; C07C233/63; C07C233/87; C07C235/38; C07C235/64; C07C235/84; C07C237/22; A61K9/50	A61K8/64; A61Q13/00; A61K9/1641; A61K9/167; A61K8/0241; C07C229/42; C07C233/55; C07C233/63; C07C233/87; C07C235/38; C07C235/64; C07C235/84; C07C237/22; C07C2101/02; C07C2101/14; C07C2101/18	US19920920346	19920727	20120727	US19920920346 19920727; US19920898909 19920615	US2671451 (A); US2971916 (A); US3016308 (A); US3057344 (A); US3190837 (A); US3474777 (A); US3576358 (A); US3576758 (A); US3725113 (A); US3849550 (A); US3937668 (A); US4147767 (A); US4217370 (A); US4345588 (A); US4351337 (A); US4357259 (A); US4450150 (A); US4492684 (A); US4666641 (A); US4671954 (A); US4745161 (A); US4895725 (A); US4925673 (A); US4963364 (A); US4976968 (A); US4983402 (A); US5204099…														US 316404	Priority6	APIDRA SOLOSTAR, AFREZZA					1			1
Sanofi	US6906030	1994-09-30	Modified amino acids for encapsulating active agents	US5451410 (A)	1995-09-19	MILSTEIN SAM Jâ€‚[US]; BARANTSETVICH EVGUENI Nâ€‚[US]	EMISPHERE TECH INCâ€‚[US]	A61K9/16; A61K31/16; A61K31/352; A61K31/727; A61K38/21; A61K38/23; A61K38/25; A61K38/27; C07C229/42; C07C233/55; C07C233/63; C07C233/87; C07C235/38; C07C235/64; C07C235/84; C07C237/22; A61K9/16	A61K31/727; A61K9/1617; A61K31/16; A61K31/352; A61K38/212; A61K38/23; A61K38/25; A61K38/27; C07C229/42; C07C233/55; C07C233/63; C07C233/87; C07C235/38; C07C235/64; C07C235/84; C07C237/22; C07C2101/02; C07C2101/14; C07C2101/18	US19930051019	19930422	20130422	US19930051019 19930422	US2862918 (A); US2868740 (A); US3170802 (A); US3565559 (A); US3849550 (A); US4048268 (A); US4147767 (A); US4183849 (A); US4348384 (A); US4352883 (A); US4442090 (A); US4446138 (A); US4483807 (A); US4608278 (A); US4745161 (A); US4753804 (A); US4757007 (A); US4835312 (A); US4873087 (A); US4895725 (A); US4925673 (A); US4976968 (A); US4983402 (A); US5055300 (A); US5066487 (A); US5069936 (A); US5100669…														US 316404	Priority6	APIDRA SOLOSTAR, AFREZZA					1			1
Sanofi	US6906030	1994-09-30	Proteinoid carriers and methods for preparation and use thereof	US5578323 (A)	1996-11-26	MILSTEIN SAM Jâ€‚[US]; KANTOR MARTIN Lâ€‚[US]	EMISPHERE TECH INCâ€‚[US]	A61K47/42; A61K8/04; A61K8/64; A61K9/16; A61K31/715; A61K38/00; A61K38/21; A61K38/22; A61K38/23; A61K38/27; A61K38/28; A61K38/43; A61K39/00; A61K39/395; A61Q13/00; C07C229/42; C07C233/55; C07C233/63; C07C233/87; C07C235/38; C07C235/64; C07C235/84; C07C237/22; C07K4/00; C07K14/52; C07K14/54; C07K14/55; C07K14/555; C07K14/56; C07K14/575; C07K14/58; C07K14/585; C07K14/61; C07K14/62; C07K16/00; C07K1…	A61K8/64; A61Q13/00; A61K9/1641; A61K9/167; A61K8/0241; C07C229/42; C07C233/55; C07C233/63; C07C233/87; C07C235/38; C07C235/64; C07C235/84; C07C237/22; C07C2101/02; C07C2101/14; C07C2101/18; Y10S977/906; Y10S977/915; Y10S977/907; Y10S514/952; Y10T428/2982; Y10T428/2985; Y10T428/2989	US19930076803	19930614	20130614	US19930076803 19930614; US19920920346 19920727; US19920898909 19920615	USRE24899E (E); US2671451 (A); US2862918 (A); US2868740 (A); US2971916 (A); US3016308 (A); US3052655 (A); US3057344 (A); US3076790 (A); US3170802 (A); US3190837 (A); US3474777 (A); US3491093 (A); US3565559 (A); US3567650 (A); US3574832 (A); US3576358 (A); US3576758 (A); US3725113 (A); US3748277 (A); US3794561 (A); US3795739 (A); US3822348 (A); US3849550 (A); US3937668 (A); US3939253 (A); US395617…														US 316404	Priority6	APIDRA SOLOSTAR, AFREZZA					1			1
Sanofi	US6906030	1994-09-30	Proteinoid carriers and methods for preparation and use thereof	AU4635693 (A)	1994-01-04	MILSTEIN SAM J; KANTOR MARTIN L	EMISPHERE TECH INCâ€‚[US]	A61K47/42; A61K8/04; A61K8/64; A61K9/16; A61K31/715; A61K38/00; A61K38/21; A61K38/22; A61K38/23; A61K38/27; A61K38/28; A61K38/43; A61K39/00; A61K39/395; A61Q13/00; C07C229/42; C07C233/55; C07C233/63; C07C233/87; C07C235/38; C07C235/64; C07C235/84; C07C237/22; C07K4/00; C07K14/52; C07K14/54; C07K14/55; C07K14/555; C07K14/56; C07K14/575; C07K14/58; C07K14/585; C07K14/61; C07K14/62; C07K16/00; C07K1…	A61K8/64; A61Q13/00; A61K9/1641; A61K9/167; A61K8/0241; C07C229/42; C07C233/55; C07C233/63; C07C233/87; C07C235/38; C07C235/64; C07C235/84; C07C237/22; C07C2101/02; C07C2101/14; C07C2101/18; Y10S977/906; Y10S977/915; Y10S977/907; Y10S514/952; Y10T428/2982; Y10T428/2985; Y10T428/2989	AU19930046356D	19930615	20130615	US19930076803 19930614; WO1993US05723 19930615; US19920898909 19920615; US19920920346 19920727															US 316404	Priority6	APIDRA SOLOSTAR, AFREZZA					1			1
[truncated: 2,005 more rows]

## Sheet: Post-1995
Company	Starting patent	Earliest priority	Title	Publication number	Publication date	Inventor(s)	Applicant(s)	International classification	Application number	Date of application	Priority number(s)	Patents cited in the search report	Literature cited in the search report	Patents cited during examination	Literature cited during examination	Patents used in opposition	Literature used in opposition	Patents cited by the applicant	Literature cited by the applicant	International search citation	International search NPL citation	Supplementary international search citation	Supplementary international search NPL citation
[truncated: 2,392 more rows]

[truncated: 1 more sheets: Family size comparison]
