# Supplementary material for: The global intellectual property ecosystem for insulin and its public health implications: an observational study
Source: J Pharm Policy Pract. 2016 Jul 19;10:3. doi: 10.1186/s40545-016-0072-8 (PMC4955122; doi:10.1186/s40545-016-0072-8)
Supplement: Additional file 4: — Spearman’s Rho coefficient. This file shows the data used to calculate the non-parametric Spearman’s rank correlation between the number of patent ‘threads” and the a) average number of persons with diabetes x 100 (2007–2010); b) the average GNI/capital (1995–2015). (XLSX 18.6 KB) [file 40545_2016_72_MOESM4_ESM.xlsx]

## Sheet: Spearmans rho
	Country	Thread Count	mean GNI/cap	PWDiax1000		Thread Count	PWDiax1000	Rank Thread	Rank PWDiabetes	mean GNI/cap	Rank GNI/cap
	Iceland	1	38752.5	4.35792		1	4.35792	62	65	38752.5	9
	Luxembourg	7	55850.5	24.3191		7	24.3191	35.5	64	55850.5	3
	Montenegro	2	5339.23	35.6732		2	35.6732	56	63	5339.23	47
	Botswana	4	4566.5	43.9911		4	43.9911	46	62	4566.5	50
	Estonia	1	11615.3	97.9122		1	97.9122	62	61	11615.3	31
	Macedonia Fmr Yugoslavia	6	3166	119.332		6	119.332	39.5	60	3166	57
	Turkmenistan	4	2440	128.123		4	128.123	46	59	2440	60
	Uruguay	12	8072.5	146.639		12	146.639	27	58	8072.5	38
	Slovenia	12	17678.2	152.895		12	152.895	27	57	17678.2	26
	Norway	40	63206.5	159.265		40	159.265	12	56	63206.5	1
	Latvia	1	9636.88	169.738		1	169.738	62	55	9636.88	34
	Ireland	2	34806.5	180.297		2	180.297	56	54	34806.5	14
	New Zealand	32	22905.3	191.879		32	191.879	17	53	22905.3	24
	Panama	12	5695.5	196.935		12	196.935	27	52	5695.5	45
	Lithuania	1	13158.8	239.759		1	239.759	62	51	13158.8	29
	Costa Rica	9	5479.5	261.682		9	261.682	33	50	5479.5	46
	Honduras	1	1390	272.708		1	272.708	62	49	1390	65
	Georgia	3	1703.5	287.103		3	287.103	51	48	1703.5	63
	Denmark	34	46373	301.481		34	301.481	14	47	46373	4
	Slovakia	3	10607.9	314.008		3	314.008	51	46	10607.9	32
	Croatia	8	9747.22	315.922		8	315.922	34	45	9747.22	33
	El Salvador	3	2780.5	317.89		3	317.89	51	44	2780.5	59
	Israel	25	23136.5	318.762		25	318.762	20	43	23136.5	22
	Finland	11	36383.2	319.77		11	319.77	29.5	42	36383.2	11
	Singapore	7	33236	436.637		7	436.637	35.5	41	33236	19
	Ecuador	6	3180	443.438		6	443.438	39.5	40	3180	56
	Sweden	2	42924.5	484.443		2	484.443	56	39	42924.5	5
	Bulgaria	2	3893.5	519.471		2	519.471	56	38	3893.5	53
	Hong Kong Special Admin. Region of the PRC	17	29953	586.637		17	586.637	24	37	29953	20
	Dominican Republic	6	3617	605.699		6	605.699	39.5	36	3617	54
	Belgium	2	35947.5	610.044		2	610.044	56	35	35947.5	12
	Serbia	5	4083.12	613.386		5	613.386	43	34	4083.12	51
	Switzerland	4	58243.7	629.861		4	629.861	46	33	58243.7	2
	Hungary	33	8881.5	658.897		33	658.897	15.5	32	8881.5	35
	Czech Republic	18	11716.8	677.312		18	677.312	22.5	31	11716.8	30
	Chile	1	8000	698.769		1	698.769	62	30	8000	39
	Austria	59	37011.1	708.4		59	708.4	7	29	37011.1	10
	Greece	6	19589.5	753.998		6	753.998	39.5	28	19589.5	25
	Netherlands	14	39686	922.384		14	922.384	25	27	39686	7
	Peru	20	3217	962.427		20	962.427	21	26	3217	55
	Portugal	31	16917.5	997.635		31	997.635	18	25	16917.5	28
	Australia	161	34367	1085.84		161	1085.84	3	24	34367	16
	Romania	3	4744	1351.43		3	1351.43	51	23	4744	49
	Morocco	11	2006	1512.76		11	1512.76	29.5	22	2006	61
	Argentina	26	8246.5	1557.95		26	1557.95	19	21	8246.5	36
	Algeria	1	2988.5	1632.14		1	1632.14	62	20	2988.5	58
	Malaysia	6	6030.5	1846.03		6	1846.03	39.5	19	6030.5	43
	Colombia	18	3931.5	2135		18	2135	22.5	18	3931.5	52
	Canada	104	33746.5	2638		104	2638	4	17	33746.5	18
	South Africa	36	4868	2646		36	2646	13	16	4868	48
	Poland	33	8108.5	2674.59		33	2674.59	15.5	15	8108.5	37
	Spain	68	23041.1	2939.28		68	2939.28	6	14	23041.1	23
	United Kingdom	3	34519.5	2974		3	2974	51	13	34519.5	15
	Republic of Korea	73	17394.5	3292.44		73	3292.44	5	12	17394.5	27
	Ukraine	10	1889.5	3328.36		10	3328.36	31.5	11	1889.5	62
	France	6	34044	3374		6	3374	39.5	10	34044	17
	Italy	4	29136	3626		4	3626	46	9	29136	21
	Turkey	10	6496.5	7043		10	7043	31.5	8	6496.5	41
	Japan	195	38909.5	7203		195	7203	2	7	38909.5	8
	Germany	51	35669.5	7559		51	7559	9.5	6	35669.5	13
	Indonesia	4	1656	8554		4	8554	46	5	1656	64
	Mexico	58	7260	8723		58	8723	8	4	7260	40
	Russian Federation	51	6027	10924		51	10924	9.5	3	6027	44
	Brazil	45	6251.5	11933		45	11933	11	2	6251.5	42
	United States	385	42625.5	24401		385	24401	1	1	42625.5	6
	China	116	2585	43157.2		116	43157.2	4	2	2585	60
	India	92	827.5	50768.3		92	50768.3	6	1	827.5	67
	Taiwan	29	Not available
	Albania	0						Patents v. Persons with Diabetes			Patents v. Average GNI/capita
	Antigua and Barbuda	0
	Armenia	0						Spearman's rho:	0.52		Spearman's rho:	0.19
	Azerbaijan	0						degrees of freedom:	65		degrees of freedom:	65
	Barbados	0						P-value:	6.95301e-06		P-value:	0.118
	Belarus	0
	Belize	0
	Benin	0						Spearman's rho: w/o China, India	0.48		Spearman's rho: w/o China, India	0.28
	Bosnia and Herzegovina	0						degrees of freedom:	63		degrees of freedom:	63
	Burkina Faso	0						P-value:	6.03193e-05		P-value:	0.024
	Cameroon	0
	Central African Republic	0
	Chad	0
	Congo	0
	Côte d’Ivoire	0
	Cuba	0
	Cyprus	0
	Democratic People’s Republic of Korea	0
	Dominica	0
	Equatorial Guinea	0
	Gabon	0
	Gambia	0
	Ghana	0
	Grenada	0
	Guinea	0
	Guinea-Bissau	0
	Kazakhstan	0
	Kenya	0
	Kyrgyzstan	0
	Lesotho	0
	Liberia	0
	Liechtenstein	0
	Madagascar	0
	Malawi	0
	Mali	0
	Mauritania	0
	Monaco	0
	Mongolia	0
	Mozambique	0
	Niger	0
	Republic of Moldova	0
	Saint Lucia	0
	Senegal	0
	Sierra Leone	0
	Sri Lanka	0
	Sudan	0
	Swaziland	0
	Tajikistan	0
	The former Yugoslav Republic of Macedonia	0
	Togo	0
	Trinidad and Tobago	0
	Uganda	0
	United Arab Emirates	0
	United Republic of Tanzania	0
	Uzbekistan	0
	Viet Nam	0
	Zimbabwe	0
	Comoros
	Namibia
	Rwanda
	Sao Tome and Principe
	Somalia
	Zambia
